# Supplementary material for: UCHL1 promotes the proliferation of porcine granulosa cells by stabilizing CCNB1
Source: J Anim Sci Biotechnol. 2024 Jun 11;15:85. doi: 10.1186/s40104-024-01043-2 (PMC11165742; doi:10.1186/s40104-024-01043-2)
Supplement: Supplementary file 1 — Additional file 1. Natural compounds that bind to UCHL1. [file 40104_2024_1043_MOESM1_ESM.xlsx]

## Sheet: Sheet1
Structure	Stars	Title	Entry ID	Date Added	Date Modified	PDB TITLE	PDB ID	prepared	Potential Energy-S-OPLS	chiral flag	version	title backup	Ionization Penalty	State Penalty	Tot Q	flags	phasedb index	Matched Ligand Sites	Align Score	Vector Score	Volume Score	Fitness	PhaseScreenScore	tautomer probability	docking score	XP GScore	glide gscore	glide emodel	#stars	#amine	#amidine	#acid	#amide	#rotor	#rtvFG	CNS	mol MW	dipole	SASA	FOSA	FISA	PISA	WPSA	volume	donorHB	accptHB	dip^2/V	ACxDN^.5/SA	glob
		AF-Q6SEG5-F1-model_v4 - prepared	1	2023-05-31 12:44:56	2023-05-31 12:44:56	ALPHAFOLD MONOMER V2.0 PREDICTION FOR UBIQUITIN CARBOXYL-TERMINAL HYDROLASE ISOZYME L1 (Q6SEG5)		TRUE	-970.514
		MOL009071	2	2023-05-31 12:44:56	2023-05-31 12:44:56					TRUE	0	MOL009071	0.0057	0.0000	0	0	25997	A(11) A(19) D(31) D(22) N(-) R(-) R(35)	0.858	0.662	0.267	1.122	1.122	1.000	-14.541	-14.541	-14.541	-93.285	13	0	0	0	0	20	3	-2	756.667	6.792	988.339	352.352	473.864	162.122	0.000	1932.150	11.000	28.300	0.0238774	0.0949679	0.7590777
		MOL000733	3	2023-05-31 12:44:56	2023-05-31 12:44:56					TRUE	0	MOL000733	0.0001	0.0000	0	0	5088	A(10) A(2) D(16) D(18) N(-) R(-) R(-)	0.656	0.640	0.339	1.204	1.204	1.000	-13.708	-13.708	-13.708	-56.873	5	0	0	0	0	16	1	-2	342.299	6.168	511.260	195.872	315.388	0.000	0.000	925.799	7.000	18.000	0.0410943	0.0931494	0.8985342
		MOL007418	4	2023-05-31 12:44:56	2023-05-31 12:44:56					TRUE	0	MOL007418	0.0000	0.0000	0	0	35831	A(11) A(2) D(21) D(25) N(-) R(-) R(-)	0.575	0.620	0.289	1.161	1.161	1.000	-13.308	-13.308	-13.308	-88.231	14	0	0	0	0	20	3	-2	804.881	8.431	1035.621	609.888	420.268	5.466	0.000	2098.342	11.000	28.250	0.0338749	0.0904719	0.7653881
		MOL009848	5	2023-05-31 12:44:56	2023-05-31 12:44:56					TRUE	0	MOL009848	0.0000	0.0000	0	0	16117	A(13) A(5) D(17) D(25) N(-) R(-) R(-)	0.750	0.660	0.329	1.182	1.182	1.000	-13.143	-13.143	-13.143	-71.076	12	0	0	0	0	19	3	-2	504.441	7.940	752.574	339.057	413.517	0.000	0.000	1350.430	11.000	25.300	0.0466882	0.1114981	0.7851098
		MOL000838	6	2023-05-31 12:44:56	2023-05-31 12:44:56					TRUE	0	MOL000838	0.0001	0.0000	0	0	30081	A(15) A(5) D(20) D(25) N(-) R(-) R(-)	0.832	0.711	0.310	1.183	1.183	1.000	-13.028	-13.028	-13.028	-74.283	11	0	0	0	0	22	2	-2	504.441	7.346	731.871	297.609	434.261	0.000	0.000	1360.269	10.000	26.500	0.0396715	0.1145016	0.8112361
		MOL000841	7	2023-05-31 12:44:56	2023-05-31 12:44:56					TRUE	0	MOL000841	0.0000	0.0000	0	0	45082	A(11) A(15) D(27) D(22) N(-) R(-) R(-)	0.649	0.640	0.256	1.124	1.124	1.000	-12.854	-12.854	-12.854	-52.667	12	0	0	0	0	19	3	-2	504.441	5.292	690.098	291.592	398.506	0.000	0.000	1323.898	11.000	25.300	0.0211515	0.1215923	0.8449363
		MOL006140	8	2023-05-31 12:44:56	2023-05-31 12:44:56					TRUE	0	MOL006140	0.0028	0.0020	0	0	55605	A(8) A(2) D(15) D(17) N(-) R(-) R(25)	0.479	0.633	0.196	1.197	1.197		-12.777	-12.779	-12.779	-82.374	8	0	0	0	0	13	3	-2	564.499	5.105	783.434	267.508	381.841	134.085	0.000	1495.937	7.000	21.500	0.0174232	0.0726081	0.8074301
		MOL009532	9	2023-05-31 12:44:56	2023-05-31 12:44:56					TRUE	0	MOL009532	0.0000	0.0000	0	0	16090	A(12) A(8) D(17) D(18) N(-) R(-) R(-)	0.785	0.633	0.326	1.139	1.139	1.000	-12.754	-12.754	-12.754	-57.961	1	0	0	0	0	11	4	-2	420.369	1.974	607.225	303.623	272.971	30.631	0.000	1126.440	5.000	17.350	0.0034578	0.0638903	0.8622250
		MOL006480	10	2023-05-31 12:44:56	2023-05-31 12:44:56					TRUE	0	MOL006480	0.0000	0.0000	0	0	15706	A(8) A(6) D(22) D(20) N(-) R(-) R(-)	0.713	0.649	0.297	1.153	1.153	1.000	-12.643	-12.643	-12.643	-66.430	11	0	0	0	0	18	3	-2	504.441	2.326	744.869	313.597	431.272	0.000	0.000	1374.751	11.000	27.200	0.0039366	0.1211115	0.8027267
		MOL003821	11	2023-05-31 12:44:56	2023-05-31 12:44:56					TRUE	0	MOL003821	0.0000	0.0000	0	0	395	A(11) A(1) D(22) D(27) N(-) R(-) R(-)	0.696	0.653	0.299	1.165	1.165	1.000	-12.639	-12.639	-12.639	-93.452	18	0	0	0	0	23	2	-2	945.106	6.405	1242.993	754.213	481.576	7.205	0.000	2536.920	13.000	30.900	0.0161700	0.0896317	0.7237149
		MOL000843	12	2023-05-31 12:44:56	2023-05-31 12:44:56					TRUE	0	MOL000843	0.0000	0.0000	0	0	55080	A(12) A(5) D(32) D(28) N(-) R(-) R(-)	0.770	0.669	0.254	1.108	1.108	1.000	-12.567	-12.567	-12.567	-64.638	14	0	0	0	0	25	4	-2	666.583	3.154	870.210	362.686	507.524	0.000	0.000	1697.002	14.000	33.800	0.0058609	0.1453304	0.7906709
		MOL003181	13	2023-05-31 12:44:56	2023-05-31 12:44:56					TRUE	0	MOL003181	0.0000	0.0000	0	0	55308	A(4) A(3) D(-) D(21) N(-) R(-) R(31)	0.737	0.692	0.250	1.140	1.140	1.000	-12.489	-12.489	-12.489	-88.415	10	0	0	0	0	17	2	-2	712.700	7.847	1010.244	592.297	302.891	115.056	0.000	1953.169	8.000	24.150	0.0315220	0.0676139	0.7479947
		MOL004486	14	2023-05-31 12:44:56	2023-05-31 12:44:56					TRUE	0	MOL004486	0.0000	0.0000	0	0	10474	A(16) A(5) D(21) D(28) N(-) R(-) R(-)	0.753	0.619	0.316	1.126	1.126	1.000	-12.374	-12.374	-12.374	-61.203	18	0	0	0	0	20	4	-2	919.068	9.065	1200.529	833.554	366.975	0.000	0.000	2450.925	11.000	30.400	0.0335294	0.0839841	0.7322831
		MOL002312	15	2023-05-31 12:44:56	2023-05-31 12:44:56					TRUE	0	MOL002312	0.0646	0.0523	0	0	45228	A(2) A(14) D(17) D(22) N(-) R(26) R(27)	0.853	0.630	0.288	1.159	1.159	1.000	-12.320	-12.372	-12.372	-83.933	9	0	0	0	0	18	3	-2	612.540	5.066	807.754	343.029	350.222	114.503	0.000	1598.461	8.000	20.400	0.0160579	0.0714325	0.8185033
		MOL012322	16	2023-05-31 12:44:56	2023-05-31 12:44:56					TRUE	0	MOL012322	0.0000	0.0000	0	0	1273	A(18) A(5) D(-) D(23) N(-) R(-) R(34)	0.678	0.706	0.244	1.168	1.168	1.000	-12.191	-12.191	-12.191	-89.799	10	0	0	0	0	18	2	-2	742.727	2.671	1004.488	617.146	298.214	89.128	0.000	1982.981	8.000	24.900	0.0035968	0.0701131	0.7599166
		MOL005365	17	2023-05-31 12:44:56	2023-05-31 12:44:56					TRUE	0	MOL005365	0.0000	0.0000	0	0	20550	A(3) A(5) D(12) D(17) N(-) R(-) R(-)	0.593	0.625	0.316	1.188	1.188	1.000	-11.979	-11.979	-11.979	-52.851	6	0	0	0	0	12	2	-2	342.299	6.613	580.914	258.009	322.905	0.000	0.000	993.320	8.000	18.700	0.0440222	0.0910490	0.8287936
		MOL002709	18	2023-05-31 12:44:56	2023-05-31 12:44:56					TRUE	0	MOL002709	0.0000	0.0000	0	0	10298	A(9) A(1) D(12) D(19) N(-) R(-) R(-)	0.330	0.587	0.321	1.221	1.221	1.000	-11.931	-11.931	-11.931	-56.178	4	0	0	0	0	12	3	-2	342.299	8.082	529.620	214.288	315.332	0.000	0.000	939.199	8.000	18.700	0.0695497	0.0998670	0.8757342
		MOL013010	19	2023-05-31 12:44:56	2023-05-31 12:44:56					TRUE	0	MOL013010	0.0008	0.0005	0	0	46414	A(8) A(10) D(12) D(17) N(-) R(21) R(-)	0.802	0.593	0.319	1.135	1.135	1.000	-11.676	-11.676	-11.676	-59.443	1	0	0	0	0	14	2	-2	392.359	6.753	569.943	275.515	243.379	51.049	0.000	1077.962	7.000	15.850	0.0423099	0.0735778	0.8920778
		MOL008227	20	2023-05-31 12:44:56	2023-05-31 12:44:56					TRUE	0	MOL008227	0.0000	0.0000	0	0	5845	A(5) A(11) D(-) D(14) N(-) R(21) R(20)	0.987	0.677	0.378	1.178	1.178	1.000	-11.671	-11.671	-11.671	-68.243	0	0	0	0	0	10	1	-2	490.463	5.188	724.653	342.323	181.575	200.755	0.000	1361.018	4.000	14.000	0.0197769	0.0386392	0.8196167
		MOL009756	21	2023-05-31 12:44:56	2023-05-31 12:44:56					TRUE	0	MOL009756	0.0000	0.0000	0	0	41057	A(16) A(5) D(-) D(21) N(-) R(-) R(33)	0.459	0.634	0.205	1.123	1.123	1.000	-11.661	-11.661	-11.661	-85.144	11	0	0	0	0	18	2	-2	742.727	9.221	1017.150	619.786	313.346	84.018	0.000	2010.285	8.000	24.900	0.0422937	0.0692404	0.7573302
		MOL008223	22	2023-05-31 12:44:56	2023-05-31 12:44:56					TRUE	0	MOL008223	0.0000	0.0000	0	0	45888	A(5) A(10) D(-) D(13) N(-) R(19) R(18)	0.987	0.677	0.377	1.176	1.176	1.000	-11.636	-11.636	-11.636	-67.561	0	0	0	0	0	9	1	-2	460.437	4.519	689.346	255.814	183.903	249.630	0.000	1283.734	4.000	13.250	0.0159047	0.0384422	0.8286625
		MOL010132	23	2023-05-31 12:44:56	2023-05-31 12:44:56					TRUE	0	MOL010132	0.0000	0.0000	0	0	51109	A(1) A(9) D(22) D(15) N(-) R(-) R(-)	0.577	0.690	0.215	1.157	1.157	1.000	-11.611	-11.611	-11.611	-84.406	16	0	0	0	0	21	2	-2	801.022	5.623	1126.823	764.992	349.154	12.676	0.000	2293.158	10.000	22.850	0.0137875	0.0641255	0.7463321
		MOL008530	24	2023-05-31 12:44:56	2023-05-31 12:44:56					TRUE	0	MOL008530	0.0024	0.0017	0	0	40886	A(6) A(2) D(14) D(13) N(-) R(-) R(16)	0.857	0.629	0.309	1.131	1.131		-11.607	-11.609	-11.609	-62.761	0	0	0	0	0	8	2	-2	340.286	1.629	536.712	104.586	289.632	142.494	0.000	941.998	5.000	12.500	0.0028182	0.0520779	0.8658785
		MOL008735	25	2023-05-31 12:44:56	2023-05-31 12:44:56					TRUE	0	MOL008735	0.0000	0.0000	1	0	55877	A(2) A(11) D(16) D(22) N(-) R(-) R(-)	0.518	0.546	0.298	1.113	1.113	1.000	-11.578	-11.578	-11.578	-60.017	14	1	0	0	0	17	3	-2	868.069	7.273	1213.659	902.995	298.347	12.317	0.000	2450.139	9.000	27.500	0.0215863	0.0679762	0.7242059
		MOL007927	26	2023-05-31 12:44:56	2023-05-31 12:44:56					TRUE	0	MOL007927	0.0000	0.0000	0	0	35881	A(15) A(7) D(-) D(21) N(-) R(-) R(34)	0.459	0.634	0.204	1.122	1.122	1.000	-11.518	-11.518	-11.518	-88.256	11	0	0	0	0	18	2	-2	742.727	3.846	1020.477	639.889	300.133	80.455	0.000	2009.285	8.000	24.900	0.0073599	0.0690147	0.7546110
		MOL003761	27	2023-05-31 12:44:56	2023-05-31 12:44:56					TRUE	0	MOL003761	0.0048	0.0000	0	0	5384	A(6) A(7) D(17) D(13) N(-) R(-) R(22)	0.517	0.599	0.185	1.138	1.138	1.000	-11.329	-11.329	-11.329	-73.806	1	0	0	0	0	12	1	-2	492.435	10.379	744.893	294.598	268.254	182.042	0.000	1350.567	5.000	13.750	0.0797662	0.0412756	0.7932589
		MOL003730	28	2023-05-31 12:44:56	2023-05-31 12:44:56					TRUE	0	MOL003730	0.0000	0.0000	0	0	30371	A(4) A(1) D(24) D(16) N(-) R(-) R(-)	0.750	0.624	0.343	1.160	1.160	1.000	-11.231	-11.231	-11.231	-67.244	9	0	0	0	0	16	4	-2	524.475	6.667	692.963	304.862	317.161	70.940	0.000	1334.458	8.000	24.800	0.0333086	0.1012248	0.8459118
		MOL009103	29	2023-05-31 12:44:56	2023-05-31 12:44:56					TRUE	0	MOL009103	1.9922	2.0739	-1	0	944	A(12) A(15) D(27) D(23) N(-) R(36) R(-)	0.692	0.595	0.306	1.178	1.178		-11.224	-13.298	-13.298	-129.558	15	0	0	0	0	22	5	-2	788.582	14.000	1064.312	71.318	732.289	260.705	0.000	2026.977	13.000	20.400	0.0966905	0.0691087	0.7277719
		MOL006763	30	2023-05-31 12:44:56	2023-05-31 12:44:56					TRUE	0	MOL006763	0.0582	0.0502	-1	0	35741	A(11) A(16) D(-) D(19) N(-) R(29) R(30)	1.009	0.715	0.326	1.152	1.152		-11.183	-11.233	-11.233	-88.800	11	0	0	0	0	17	2	-2	654.577	7.834	940.835	400.380	414.237	126.217	0.000	1767.281	9.000	23.250	0.0347301	0.0741363	0.7513726
		MOL003140	31	2023-05-31 12:44:56	2023-05-31 12:44:56					TRUE	0	MOL003140	0.0909	0.0771	0	0	45308	A(8) A(-) D(20) D(17) N(-) R(24) R(23)	1.055	0.832	0.339	1.256	1.256	1.000	-11.182	-11.259	-11.259	-88.725	4	0	0	0	0	13	4	-2	576.510	5.982	791.875	202.976	353.108	235.790	0.000	1529.155	6.000	18.150	0.0234038	0.0561430	0.8106053
		MOL012172	32	2023-05-31 12:44:56	2023-05-31 12:44:56					TRUE	0	MOL012172	0.1711	0.1605	0	0	16364	A(13) A(5) D(17) D(23) N(-) R(28) R(27)	0.858	0.552	0.343	1.132	1.132	1.000	-11.164	-11.324	-11.324	-89.542	10	0	0	0	0	19	3	-2	614.556	4.252	851.367	301.682	366.334	183.351	0.000	1622.470	8.000	21.000	0.0111456	0.0697666	0.7843308
		MOL009077	33	2023-05-31 12:44:56	2023-05-31 12:44:56					TRUE	0	MOL009077	0.0032	0.0000	0	0	55910	A(4) A(-) D(21) D(14) N(-) R(25) R(24)	0.946	0.807	0.321	1.275	1.275	1.000	-11.155	-11.155	-11.155	-65.846	7	0	0	0	1	11	1	-2	535.504	7.403	758.400	241.269	414.480	102.651	0.000	1441.058	9.000	16.450	0.0380297	0.0650712	0.8135562
		MOL009993	34	2023-05-31 12:44:56	2023-05-31 12:44:56					TRUE	0	MOL009993	0.0001	0.0000	0	0	21111	A(10) A(2) D(16) D(18) N(-) R(-) R(-)	0.766	0.673	0.295	1.155	1.155	1.000	-11.126	-11.126	-11.126	-64.592	8	0	0	0	0	16	1	-2	342.299	3.841	560.424	173.749	386.675	0.000	0.000	986.951	7.000	18.000	0.0149511	0.0849777	0.8554192
		MOL011792	35	2023-05-31 12:44:56	2023-05-31 12:44:56					TRUE	0	MOL011792	0.0038	0.0027	0	0	1222	A(8) A(2) D(12) D(15) N(-) R(-) R(20)	0.856	0.627	0.317	1.138	1.138	1.000	-11.103	-11.106	-11.106	-73.160	0	0	0	0	0	11	1	-2	476.436	9.167	684.641	246.862	227.367	210.412	0.000	1288.781	4.000	13.000	0.0651982	0.0379761	0.8365427
		MOL011350	36	2023-05-31 12:44:56	2023-05-31 12:44:56					TRUE	0	MOL011350	0.0000	0.0000	0	0	11197	A(9) A(5) D(14) D(17) N(-) R(19) R(-)	0.892	0.712	0.244	1.131	1.131	1.000	-11.102	-11.102	-11.102	-70.223	1	0	0	0	0	14	2	-2	427.407	2.712	657.177	248.998	290.576	117.603	0.000	1215.019	6.000	16.600	0.0060553	0.0618730	0.8379242
		MOL002288	37	2023-05-31 12:44:56	2023-05-31 12:44:56					TRUE	0	MOL002288	0.0688	0.0594	0	0	45225	A(6) A(9) D(11) D(14) N(-) R(18) R(-)	0.856	0.691	0.248	1.133	1.133		-11.053	-11.113	-11.113	-74.930	0	0	0	0	0	9	1	-2	432.383	4.461	650.070	204.294	305.028	140.748	0.000	1182.191	5.000	13.750	0.0168305	0.0472963	0.8317570
		MOL001000	38	2023-05-31 12:44:56	2023-05-31 12:44:56					TRUE	0	MOL001000	1.8050	1.9211	-1	0	50106	A(5) A(10) D(13) D(16) N(18) R(21) R(-)	0.939	0.693	0.329	1.204	1.204	1.000	-11.051	-12.972	-12.972	-62.994	2	0	0	0	0	9	1	-2	448.382	5.422	646.075	118.492	335.009	192.574	0.000	1194.640	6.000	12.050	0.0246081	0.0456856	0.8427654
		MOL009008	39	2023-05-31 12:44:56	2023-05-31 12:44:56					TRUE	0	MOL009008	0.0000	0.0000	0	0	20974	A(16) A(6) D(-) D(22) N(-) R(-) R(31)	0.678	0.706	0.239	1.163	1.163	1.000	-11.027	-11.027	-11.027	-84.618	11	0	0	0	0	17	2	-2	712.700	5.376	1045.104	601.730	344.621	98.753	0.000	1996.157	8.000	24.150	0.0144803	0.0653586	0.7336157
		MOL006012	40	2023-05-31 12:44:56	2023-05-31 12:44:56					TRUE	0	MOL006012	0.0000	0.0000	0	0	25649	A(5) A(9) D(25) D(18) N(-) R(-) R(-)	0.944	0.704	0.305	1.124	1.124	1.000	-10.969	-10.969	-10.969	-74.630	14	0	0	0	0	20	2	-2	859.016	9.296	1125.538	703.140	403.732	18.666	0.000	2310.958	10.000	26.500	0.0373965	0.0744536	0.7510453
		MOL008911	41	2023-05-31 12:44:56	2023-05-31 12:44:56					TRUE	0	MOL008911	0.0543	0.0443	0	0	20963	A(5) A(7) D(-) D(15) N(-) R(19) R(18)	1.053	0.696	0.346	1.128	1.128	1.000	-10.942	-10.987	-10.987	-63.454	2	0	0	0	0	8	0	-2	432.383	8.836	664.227	98.557	323.638	242.032	0.000	1198.217	6.000	12.250	0.0651583	0.0451747	0.8213700
		MOL012620	42	2023-05-31 12:44:56	2023-05-31 12:44:56					TRUE	0	MOL012620	0.0000	0.0000	0	0	36367	A(2) A(10) D(17) D(16) N(-) R(-) R(-)	0.874	0.665	0.313	1.123	1.123	1.000	-10.934	-10.934	-10.934	-58.496	0	0	0	0	0	15	3	-2	520.573	5.731	755.993	508.295	219.035	28.663	0.000	1489.516	6.000	17.850	0.0220484	0.0578357	0.8343425
		MOL013385	43	2023-05-31 12:44:56	2023-05-31 12:44:56					TRUE	0	MOL013385	0.0010	0.0006	0	0	26422	A(2) A(3) D(12) D(10) N(-) R(-) R(15)	0.790	0.654	0.257	1.140	1.140	1.000	-10.910	-10.911	-10.911	-53.270	0	0	0	0	0	10	1	-2	302.280	3.635	526.001	158.408	282.960	84.633	0.000	900.129	6.000	11.700	0.0146795	0.0544848	0.8571336
		MOL001130	44	2023-05-31 12:44:56	2023-05-31 12:44:56					TRUE	0	MOL001130	0.0301	0.0198	0	0	35112	A(4) A(3) D(-) D(13) N(-) R(22) R(23)	0.676	0.513	0.357	1.154	1.154	1.000	-10.900	-10.920	-10.920	-75.312	2	0	0	0	0	12	1	-2	518.516	9.611	809.340	301.203	318.991	189.146	0.000	1492.548	6.000	14.200	0.0618901	0.0429767	0.7804045
		MOL009654	45	2023-05-31 12:44:56	2023-05-31 12:44:56					TRUE	0	MOL009654	0.0000	0.0000	0	0	21085	A(11) A(16) D(29) D(26) N(-) R(-) R(-)	0.499	0.613	0.256	1.142	1.142	1.000	-10.854	-10.854	-10.854	-80.214	18	0	0	0	0	25	3	-2	933.138	1.271	1205.888	784.142	421.747	0.000	0.000	2544.169	12.000	29.650	0.0006350	0.0851742	0.7474038
		MOL009925	46	2023-05-31 12:44:56	2023-05-31 12:44:56					TRUE	0	MOL009925	0.0000	0.0000	0	0	41071	A(1) A(12) D(26) D(23) N(-) R(-) R(-)	0.763	0.657	0.285	1.130	1.130	1.000	-10.827	-10.827	-10.827	-85.384	17	0	0	0	0	25	3	-2	947.165	5.175	1223.421	789.181	426.642	7.598	0.000	2541.597	12.000	29.650	0.0105367	0.0839536	0.7361965
		MOL004642	47	2023-05-31 12:44:56	2023-05-31 12:44:56					TRUE	0	MOL004642	0.0000	0.0000	0	0	15481	A(3) A(2) D(17) D(16) N(-) R(-) R(-)	0.485	0.589	0.301	1.167	1.167	1.000	-10.823	-10.823	-10.823	-74.062	9	0	0	0	0	18	2	-2	813.033	9.144	977.119	747.081	221.845	8.193	0.000	2159.976	9.000	21.900	0.0387071	0.0672385	0.8270219
		MOL004115	48	2023-05-31 12:44:56	2023-05-31 12:44:56					TRUE	0	MOL004115	0.0000	0.0000	0	0	423	A(4) A(1) D(-) D(20) N(-) R(-) R(33)	0.459	0.634	0.221	1.139	1.139	1.000	-10.818	-10.818	-10.818	-80.282	11	0	0	0	0	18	2	-2	742.727	1.990	1019.104	638.718	309.247	71.140	0.000	2008.144	8.000	24.900	0.0019724	0.0691076	0.7553409
		MOL003227	49	2023-05-31 12:44:56	2023-05-31 12:44:56					TRUE	0	MOL003227	1.7635	2.0387	-1	0	40334	A(3) A(8) D(-) D(13) N(-) R(18) R(20)	0.989	0.657	0.378	1.157	1.157		-10.813	-12.851	-12.851	-73.246	2	0	0	0	0	10	1	-2	422.345	6.528	625.671	104.975	354.781	165.915	0.000	1129.336	6.000	13.000	0.0377395	0.0508947	0.8382387
		MOL003766	50	2023-05-31 12:44:56	2023-05-31 12:44:56					TRUE	0	MOL003766	0.0048	0.0000	0	0	30374	A(5) A(2) D(12) D(16) N(-) R(-) R(19)	0.852	0.641	0.272	1.110	1.110	1.000	-10.722	-10.722	-10.722	-67.278	0	0	0	0	0	11	1	-2	462.409	11.001	672.394	162.848	288.871	220.675	0.000	1238.994	5.000	13.000	0.0976858	0.0432319	0.8296995
		MOL006842	51	2023-05-31 12:44:56	2023-05-31 12:44:56					TRUE	0	MOL006842	0.0959	0.0782	-2	0	5706	A(5) A(-) D(26) D(23) N(31) R(32) R(34)	0.848	0.684	0.314	1.243	1.243		-10.692	-10.770	-10.770	-120.293	15	0	0	1	0	23	4	-2	858.716	9.780	1127.849	210.399	601.549	315.901	0.000	2205.103	10.000	25.600	0.0433779	0.0717776	0.7264408
		MOL004456	52	2023-05-31 12:44:56	2023-05-31 12:44:56					TRUE	0	MOL004456	0.0145	0.0114	0	0	40453	A(5) A(1) D(10) D(14) N(-) R(-) R(15)	0.614	0.671	0.212	1.195	1.195		-10.669	-10.680	-10.680	-60.193	0	0	0	0	0	8	2	-2	340.286	7.545	538.083	107.297	288.214	142.572	0.000	943.085	5.000	12.500	0.0603660	0.0519452	0.8643365
		MOL013424	53	2023-05-31 12:44:56	2023-05-31 12:44:56					TRUE	0	MOL013424	0.0011	0.0007	0	0	36460	A(3) A(6) D(-) D(12) N(-) R(17) R(18)	0.827	0.603	0.340	1.153	1.153	1.000	-10.666	-10.667	-10.667	-67.889	0	0	0	0	0	9	1	-2	448.426	6.472	690.570	247.511	240.422	202.637	0.000	1265.928	5.000	13.500	0.0330833	0.0437130	0.8195264
		MOL012105	54	2023-05-31 12:44:56	2023-05-31 12:44:56					TRUE	0	MOL012105	0.2483	0.2278	0	0	41293	A(5) A(12) D(16) D(17) N(-) R(21) R(23)	0.837	0.586	0.358	1.195	1.195	1.000	-10.632	-10.860	-10.860	-67.186	4	0	0	0	0	11	1	-2	464.382	7.730	674.130	101.585	377.945	194.601	0.000	1233.946	7.000	13.750	0.0484188	0.0539645	0.8253134
		MOL006010	55	2023-05-31 12:44:56	2023-05-31 12:44:56					TRUE	0	MOL006010	0.0000	0.0000	0	0	15648	A(9) A(4) D(17) D(20) N(-) R(-) R(-)	0.928	0.673	0.312	1.107	1.107	1.000	-10.630	-10.630	-10.630	-59.304	6	0	0	0	0	14	1	-2	696.874	6.748	919.325	603.866	298.014	17.445	0.000	1908.360	7.000	18.000	0.0238620	0.0518027	0.8093496
		MOL004526	56	2023-05-31 12:44:56	2023-05-31 12:44:56					TRUE	0	MOL004526	0.7836	0.8410	-1	0	20465	A(2) A(14) D(20) D(16) N(26) R(27) R(-)	1.028	0.696	0.292	1.109	1.109		-10.629	-11.470	-11.470	-85.909	10	0	0	0	0	15	1	-2	584.487	4.302	818.587	201.029	477.022	140.537	0.000	1520.318	10.000	21.500	0.0121729	0.0830565	0.7811297
		MOL012549	57	2023-05-31 12:44:56	2023-05-31 12:44:56					TRUE	0	MOL012549	0.0000	0.0000	0	0	41331	A(4) A(11) D(19) D(13) N(-) R(-) R(-)	0.811	0.618	0.332	1.120	1.120	1.000	-10.615	-10.615	-10.615	-59.680	3	0	0	0	0	11	2	-2	518.557	7.760	725.281	392.669	301.793	30.819	0.000	1406.972	7.000	19.050	0.0428047	0.0694925	0.8372389
		MOL011011	58	2023-05-31 12:44:56	2023-05-31 12:44:56					TRUE	0	MOL011011	0.5174	0.3490	0	0	11165	A(9) A(11) D(27) D(23) N(-) R(-) R(31)	0.542	0.661	0.202	1.207	1.207		-10.589	-10.938	-10.938	-70.956	10	0	0	0	0	14	2	-2	656.550	4.063	845.936	336.336	448.467	61.133	0.000	1654.362	10.000	25.000	0.0099806	0.0934550	0.7996775
		MOL004124	59	2023-05-31 12:44:56	2023-05-31 12:44:56					TRUE	0	MOL004124	0.1354	0.1243	0	0	45412	A(3) A(7) D(17) D(13) N(-) R(-) R(20)	0.720	0.616	0.310	1.189	1.189	1.000	-10.584	-10.708	-10.708	-63.467	1	0	0	0	0	13	2	-2	452.414	4.090	791.166	240.579	273.490	277.097	0.000	1369.901	5.000	12.500	0.0122099	0.0353287	0.7539750
		MOL011521	60	2023-05-31 12:44:56	2023-05-31 12:44:56					TRUE	0	MOL011521	0.0051	0.0000	0	0	21253	A(11) A(4) D(22) D(23) N(-) R(28) R(-)	0.950	0.661	0.328	1.133	1.133	1.000	-10.580	-10.580	-10.580	-86.194	10	0	0	0	0	16	2	-2	610.524	2.068	822.372	203.804	437.703	180.865	0.000	1590.400	9.000	21.500	0.0026890	0.0784317	0.8012493
		MOL011468	61	2023-05-31 12:44:56	2023-05-31 12:44:56					TRUE	0	MOL011468	0.0000	0.0000	0	0	56148	A(15) A(7) D(-) D(21) N(-) R(-) R(29)	0.678	0.706	0.247	1.170	1.170	1.000	-10.574	-10.574	-10.574	-82.904	11	0	0	0	0	16	2	-2	682.674	5.246	1030.260	523.986	350.441	155.833	0.000	1932.528	8.000	23.400	0.0142430	0.0642413	0.7282862
		MOL010159	62	2023-05-31 12:44:56	2023-05-31 12:44:56					TRUE	0	MOL010159	0.0032	0.0022	0	0	6023	A(8) A(13) D(-) D(19) N(-) R(27) R(25)	0.805	0.727	0.357	1.305	1.305	1.000	-10.572	-10.574	-10.574	-70.137	1	0	0	0	0	13	1	-2	566.515	8.957	808.120	508.865	221.203	78.052	0.000	1544.580	4.000	15.250	0.0519381	0.0377419	0.7996430
		MOL001003	63	2023-05-31 12:44:56	2023-05-31 12:44:56					TRUE	0	MOL001003	0.0582	0.0502	-1	0	5110	A(9) A(14) D(-) D(23) N(-) R(25) R(26)	0.919	0.720	0.319	1.200	1.200		-10.554	-10.604	-10.604	-76.508	9	0	0	0	0	15	2	-2	594.525	6.959	793.258	198.464	398.034	196.760	0.000	1535.506	9.000	21.750	0.0315399	0.0822557	0.8114306
		MOL006138	64	2023-05-31 12:44:56	2023-05-31 12:44:56					TRUE	0	MOL006138	0.0405	0.0330	0	0	45620	A(13) A(1) D(17) D(19) N(-) R(-) R(24)	0.875	0.651	0.327	1.162	1.162		-10.526	-10.559	-10.559	-71.107	6	0	0	0	0	13	3	-2	606.536	4.577	881.209	319.662	410.001	151.546	0.000	1662.658	6.000	20.850	0.0125975	0.0579566	0.7702315
		MOL006845	65	2023-05-31 12:44:56	2023-05-31 12:44:56					TRUE	0	MOL006845	0.0010	0.0000	0	0	20702	A(4) A(-) D(12) D(13) N(-) R(21) R(20)	0.760	0.647	0.272	1.162	1.162	1.000	-10.485	-10.485	-10.485	-63.807	1	0	0	0	0	12	1	-2	492.522	1.797	735.747	405.896	214.497	115.354	0.000	1420.710	6.000	13.200	0.0022723	0.0439462	0.8306922
		MOL005830	66	2023-05-31 12:44:56	2023-05-31 12:44:56					TRUE	0	MOL005830	0.1009	0.0783	0	0	15628	A(7) A(10) D(19) D(13) N(-) R(23) R(-)	0.802	0.615	0.298	1.135	1.135	1.000	-10.472	-10.550	-10.550	-75.195	5	0	0	0	0	10	1	-2	458.378	4.487	647.690	51.105	374.845	221.739	0.000	1190.028	8.000	8.750	0.0169167	0.0382108	0.8384996
		MOL011507	67	2023-05-31 12:44:56	2023-05-31 12:44:56					TRUE	0	MOL011507	0.0000	0.0000	0	0	11212	A(2) A(11) D(20) D(15) N(-) R(-) R(-)	0.767	0.627	0.299	1.113	1.113	1.000	-10.457	-10.457	-10.457	-88.067	7	0	0	0	0	14	2	-2	666.761	8.578	888.361	499.327	322.426	66.608	0.000	1806.254	8.000	21.050	0.0407405	0.0670205	0.8074108
		MOL000374	68	2023-05-31 12:44:56	2023-05-31 12:44:56					TRUE	0	MOL000374	0.0007	0.0005	0	0	32	A(15) A(1) D(-) D(18) N(-) R(29) R(30)	0.728	0.645	0.240	1.145	1.145	1.000	-10.450	-10.450	-10.450	-62.944	9	0	0	0	0	17	2	-2	642.610	6.024	861.981	363.984	342.168	155.829	0.000	1688.435	9.000	21.500	0.0214889	0.0748277	0.7955311
		MOL008553	69	2023-05-31 12:44:56	2023-05-31 12:44:56					TRUE	0	MOL008553	0.0000	0.0000	0	0	30923	A(14) A(2) D(22) D(25) N(-) R(-) R(-)	0.766	0.627	0.330	1.144	1.144	1.000	-10.444	-10.444	-10.444	-62.491	11	0	0	0	0	21	3	-2	504.441	9.829	702.466	291.304	411.162	0.000	0.000	1325.176	11.000	21.500	0.0729053	0.1015102	0.8305943
		MOL005199	70	2023-05-31 12:44:56	2023-05-31 12:44:56					TRUE	0	MOL005199	0.0008	0.0005	0	0	35566	A(8) A(1) D(13) D(17) N(-) R(22) R(-)	1.082	0.716	0.328	1.113	1.113	1.000	-10.429	-10.430	-10.430	-74.911	3	0	0	0	0	15	1	-2	538.547	5.836	804.392	380.985	288.970	134.436	0.000	1503.046	7.000	15.650	0.0226630	0.0514749	0.7888826
		MOL012516	71	2023-05-31 12:44:56	2023-05-31 12:44:56					TRUE	0	MOL012516	0.1000	0.0900	0	0	56240	A(10) A(8) D(15) D(16) N(-) R(-) R(-)	0.977	0.737	0.311	1.149	1.149		-10.427	-10.517	-10.517	-63.861	2	0	0	0	0	12	2	-2	388.371	5.773	590.781	284.017	255.182	51.582	0.000	1089.831	6.000	17.300	0.0305833	0.0717290	0.8669176
		MOL003698	72	2023-05-31 12:44:56	2023-05-31 12:44:56					TRUE	0	MOL003698	0.0000	0.0000	0	0	50399	A(6) A(4) D(12) D(14) N(-) R(-) R(-)	0.587	0.549	0.360	1.157	1.157	1.000	-10.412	-10.412	-10.412	-54.408	2	0	0	0	0	11	2	-2	362.333	3.206	545.309	169.822	274.664	100.823	0.000	995.050	7.000	16.050	0.0103310	0.0778721	0.8839330
		MOL008539	73	2023-05-31 12:44:56	2023-05-31 12:44:56					TRUE	0	MOL008539	0.0758	0.0621	0	0	25940	A(1) A(3) D(6) D(8) N(-) R(10) R(11)	0.850	0.613	0.257	1.114	1.114	1.000	-10.410	-10.472	-10.472	-62.435	0	0	0	0	0	10	0	-2	300.354	3.077	582.889	195.097	148.023	239.769	0.000	1003.419	4.000	4.900	0.0094351	0.0168128	0.8315733
		MOL003426	74	2023-05-31 12:44:56	2023-05-31 12:44:56					TRUE	0	MOL003426	0.0108	0.0073	0	0	45347	A(4) A(1) D(-) D(15) N(-) R(17) R(18)	0.760	0.645	0.361	1.250	1.250	1.000	-10.389	-10.397	-10.397	-68.033	0	0	0	0	0	9	1	-2	434.399	8.857	657.633	161.875	284.326	211.432	0.000	1203.475	6.000	13.500	0.0651876	0.0502835	0.8320306
		MOL006780	75	2023-05-31 12:44:56	2023-05-31 12:44:56					TRUE	0	MOL006780	0.0094	0.0000	0	0	695	A(6) A(10) D(21) D(15) N(-) R(25) R(-)	0.888	0.723	0.272	1.172	1.172	1.000	-10.371	-10.371	-10.371	-66.244	7	0	0	0	0	20	0	-2	456.402	8.467	636.418	86.861	449.252	100.305	0.000	1236.604	10.000	13.050	0.0579733	0.0648438	0.8754741
		MOL012102	76	2023-05-31 12:44:56	2023-05-31 12:44:56					TRUE	0	MOL012102	0.0053	0.0039	0	0	26303	A(6) A(2) D(11) D(14) N(-) R(-) R(17)	0.503	0.555	0.237	1.150	1.150	1.000	-10.362	-10.366	-10.366	-67.505	1	0	0	0	0	9	1	-2	448.426	4.644	669.771	192.651	227.265	249.856	0.000	1242.688	4.000	12.500	0.0173547	0.0373262	0.8346031
		MOL003144	77	2023-05-31 12:44:56	2023-05-31 12:44:56					TRUE	0	MOL003144	0.0914	0.0772	0	0	5326	A(8) A(-) D(21) D(17) N(-) R(24) R(23)	0.864	0.747	0.325	1.262	1.262	1.000	-10.336	-10.414	-10.414	-80.254	5	0	0	0	0	14	4	-2	602.548	10.806	833.329	243.788	339.293	250.248	0.000	1616.743	6.000	17.200	0.0722248	0.0505577	0.7994211
		MOL003716	78	2023-05-31 12:44:56	2023-05-31 12:44:56					TRUE	0	MOL003716	0.0001	0.0000	0	0	20373	A(14) A(2) D(21) D(20) N(-) R(-) R(-)	0.779	0.593	0.363	1.138	1.138	1.000	-10.309	-10.309	-10.309	-62.184	10	0	0	0	0	17	3	-2	524.475	8.148	736.705	280.150	368.225	88.329	0.000	1389.111	10.000	24.550	0.0477930	0.1053800	0.8172653
		MOL005846	79	2023-05-31 12:44:56	2023-05-31 12:44:56					TRUE	0	MOL005846	0.0045	0.0032	0	0	35642	A(10) A(14) D(-) D(21) N(-) R(26) R(28)	1.005	0.678	0.345	1.136	1.136	1.000	-10.272	-10.275	-10.275	-68.446	5	0	0	0	0	14	2	-2	622.579	10.324	901.264	395.221	292.919	213.124	0.000	1691.697	6.000	19.800	0.0630069	0.0538132	0.7618360
		MOL001548	80	2023-05-31 12:44:56	2023-05-31 12:44:56					TRUE	0	MOL001548	0.0019	0.0000	0	0	30149	A(6) A(16) D(-) D(21) N(-) R(31) R(32)	0.877	0.615	0.312	1.110	1.110	1.000	-10.270	-10.270	-10.270	-92.737	14	0	0	0	0	19	2	-2	800.766	10.984	1144.287	448.477	408.289	287.521	0.000	2202.748	8.000	23.550	0.0547764	0.0582105	0.7154954
		MOL011118	81	2023-05-31 12:44:56	2023-05-31 12:44:56					TRUE	0	MOL011118	0.0033	0.0000	0	0	51222	A(4) A(8) D(-) D(13) N(-) R(17) R(19)	0.920	0.704	0.310	1.174	1.174	1.000	-10.262	-10.262	-10.262	-62.688	0	0	0	0	0	9	1	-2	432.383	1.980	650.551	97.675	275.232	277.644	0.000	1184.938	5.000	12.250	0.0033095	0.0421056	0.8324300
		MOL008440	82	2023-05-31 12:44:56	2023-05-31 12:44:56					TRUE	0	MOL008440	0.2201	0.1950	0	0	45909	A(3) A(8) D(11) D(13) N(-) R(18) R(19)	0.926	0.626	0.317	1.135	1.135	1.000	-10.260	-10.455	-10.455	-76.256	2	0	0	0	0	14	1	-2	436.415	3.259	687.408	161.563	324.158	201.687	0.000	1263.218	6.000	12.500	0.0084076	0.0445421	0.8221216
		MOL007709	83	2023-05-31 12:44:56	2023-05-31 12:44:56					TRUE	0	MOL007709	0.0000	0.0000	0	0	5789	A(3) A(7) D(-) D(11) N(-) R(16) R(-)	0.730	0.571	0.353	1.124	1.124	1.000	-10.239	-10.239	-10.239	-61.371	0	0	0	0	0	14	2	-2	414.452	5.193	746.636	479.960	214.754	51.922	0.000	1313.212	4.000	12.000	0.0205320	0.0321442	0.7767468
		MOL006823	84	2023-05-31 12:44:56	2023-05-31 12:44:56					TRUE	0	MOL006823	1.5129	1.5758	-1	0	35756	A(3) A(11) D(21) D(14) N(-) R(26) R(25)	0.930	0.604	0.315	1.107	1.107		-10.225	-11.801	-11.801	-77.766	7	0	0	0	0	20	0	-2	484.370	5.459	707.496	42.721	520.587	144.189	0.000	1282.564	7.000	14.050	0.0232381	0.0525413	0.8069131
		MOL004799	85	2023-05-31 12:44:56	2023-05-31 12:44:56					TRUE	0	MOL004799	0.0486	0.3347	-1	0	55465	A(4) A(8) D(12) D(13) N(-) R(19) R(20)	0.792	0.652	0.287	1.221	1.221		-10.212	-10.546	-10.546	-60.783	3	0	0	0	0	10	1	-2	448.382	6.206	674.202	101.629	358.802	213.771	0.000	1218.781	7.000	14.000	0.0316031	0.0549398	0.8184504
		MOL000288	86	2023-05-31 12:44:56	2023-05-31 12:44:56					TRUE	0	MOL000288	0.0000	0.0000	0	0	25	A(9) A(6) D(21) D(19) N(-) R(-) R(-)	0.765	0.624	0.333	1.144	1.144	1.000	-10.150	-10.150	-10.150	-59.862	12	0	0	0	0	16	2	-2	500.496	8.910	768.943	437.716	331.227	0.000	0.000	1425.971	9.000	23.800	0.0556733	0.0928548	0.7967919
		MOL007859	87	2023-05-31 12:44:56	2023-05-31 12:44:56					TRUE	0	MOL007859	0.0032	0.0020	0	0	55783	A(2) A(6) D(-) D(12) N(-) R(20) R(21)	0.831	0.616	0.322	1.145	1.145	1.000	-10.132	-10.134	-10.134	-70.979	3	0	0	0	0	11	1	-2	452.414	8.438	696.596	200.467	323.633	172.497	0.000	1246.942	8.000	13.950	0.0570994	0.0566419	0.8042936
		MOL000536	88	2023-05-31 12:44:56	2023-05-31 12:44:56					TRUE	0	MOL000536	0.0008	0.0005	0	0	15055	A(4) A(2) D(12) D(13) N(-) R(-) R(20)	0.728	0.662	0.270	1.192	1.192	1.000	-10.126	-10.126	-10.126	-71.905	1	0	0	0	0	14	2	-2	520.532	4.669	719.036	382.360	243.010	93.666	0.000	1424.008	5.000	14.500	0.0153099	0.0450923	0.8513130
		MOL002312	89	2023-05-31 12:44:56	2023-05-31 12:44:56					TRUE	0	MOL002312	1.7066	1.8366	-1	0	45229	A(2) A(15) D(17) D(21) N(-) R(25) R(-)	0.784	0.698	0.236	1.165	1.165	1.000	-10.119	-11.955	-11.955	-88.170	9	0	0	0	0	18	3	-2	612.540	10.767	876.463	306.969	401.182	168.312	0.000	1680.192	8.000	20.400	0.0689999	0.0658327	0.7798375
		MOL010047	90	2023-05-31 12:44:56	2023-05-31 12:44:56					TRUE	0	MOL010047	0.0000	0.0000	0	0	46091	A(16) A(5) D(23) D(17) N(-) R(-) R(-)	0.763	0.655	0.335	1.179	1.179	1.000	-10.112	-10.112	-10.112	-50.412	11	0	0	0	0	18	3	-2	504.441	4.760	714.178	303.001	411.177	0.000	0.000	1331.513	11.000	27.200	0.0170186	0.1263161	0.8195754
		MOL000278	91	2023-05-31 12:44:56	2023-05-31 12:44:56					TRUE	0	MOL000278	0.0000	0.0000	0	0	10028	A(14) A(6) D(22) D(21) N(-) R(-) R(-)	1.006	0.670	0.381	1.139	1.139	1.000	-10.107	-10.107	-10.107	-63.147	11	0	0	0	0	17	2	-2	516.495	7.466	771.230	457.043	314.187	0.000	0.000	1439.248	9.000	25.500	0.0387276	0.0991922	0.7993526
		MOL004427	92	2023-05-31 12:44:56	2023-05-31 12:44:56					TRUE	0	MOL004427	0.0017	0.0011	0	0	20456	A(4) A(-) D(11) D(15) N(-) R(20) R(21)	1.045	0.770	0.316	1.177	1.177		-10.103	-10.104	-10.104	-62.879	0	0	0	0	0	11	1	-2	462.452	5.523	677.900	314.996	217.154	145.750	0.000	1282.892	5.000	12.250	0.0237785	0.0404069	0.8422854
		MOL007936	93	2023-05-31 12:44:56	2023-05-31 12:44:56					TRUE	0	MOL007936	0.0030	0.0021	0	0	10857	A(7) A(6) D(22) D(19) N(-) R(28) R(-)	0.826	0.690	0.326	1.226	1.226	1.000	-10.091	-10.093	-10.093	-89.706	9	0	0	0	0	16	2	-2	624.551	3.053	898.407	292.896	320.814	284.697	0.000	1660.370	8.000	21.500	0.0056152	0.0676878	0.7547938
		MOL004433	94	2023-05-31 12:44:56	2023-05-31 12:44:56					TRUE	0	MOL004433	0.0217	0.0160	0	0	50469	A(9) A(2) D(24) D(22) N(-) R(29) R(-)	0.823	0.624	0.319	1.154	1.154	1.000	-10.004	-10.020	-10.020	-73.928	8	0	0	0	0	16	2	-2	662.643	9.609	896.221	340.827	396.247	159.148	0.000	1784.234	8.000	19.800	0.0517533	0.0624878	0.7938123
		MOL009065	95	2023-05-31 12:44:56	2023-05-31 12:44:56					TRUE	0	MOL009065	0.0039	0.0000	0	0	55909	A(4) A(3) D(-) D(12) N(-) R(22) R(21)	0.752	0.640	0.310	1.198	1.198	1.000	-9.998	-9.998	-9.998	-57.646	4	0	0	0	0	11	1	-2	452.414	3.407	678.505	157.257	339.553	181.695	0.000	1231.408	8.000	13.950	0.0094277	0.0581522	0.8188667
		MOL009560	96	2023-05-31 12:44:56	2023-05-31 12:44:56					TRUE	0	MOL009560	0.0000	0.0000	0	0	36072	A(4) A(2) D(14) D(12) N(-) R(-) R(-)	0.876	0.687	0.323	1.154	1.154	1.000	-9.966	-9.966	-9.966	-53.829	1	0	0	0	0	11	3	-2	406.386	6.720	636.593	310.860	292.982	32.751	0.000	1158.250	6.000	17.300	0.0389936	0.0665671	0.8378592
		MOL009284	97	2023-05-31 12:44:56	2023-05-31 12:44:56					TRUE	0	MOL009284	0.0041	0.0000	0	0	55939	A(4) A(10) D(15) D(14) N(-) R(21) R(-)	0.905	0.696	0.282	1.146	1.146	1.000	-9.962	-9.962	-9.962	-67.916	0	0	0	0	0	10	1	-2	462.409	3.289	674.325	190.809	275.827	207.690	0.000	1257.227	5.000	13.000	0.0086018	0.0431081	0.8354198
		MOL004801	98	2023-05-31 12:44:56	2023-05-31 12:44:56					TRUE	0	MOL004801	0.0000	0.0000	0	0	5484	A(2) A(7) D(-) D(11) N(-) R(16) R(17)	0.821	0.592	0.345	1.149	1.149	1.000	-9.949	-9.949	-9.949	-64.262	0	0	0	0	0	9	2	-2	434.442	4.917	676.252	203.278	222.141	250.833	0.000	1242.510	5.000	13.400	0.0194544	0.0443079	0.8265256
		MOL000150	99	2023-05-31 12:44:56	2023-05-31 12:44:56					TRUE	0	MOL000150	0.0082	0.0049	0	0	14	A(10) A(5) D(18) D(25) N(-) R(-) R(28)	0.817	0.579	0.327	1.121	1.121	1.000	-9.898	-9.903	-9.903	-79.535	7	0	0	0	0	19	2	-2	610.524	6.865	858.102	155.917	456.219	245.966	0.000	1616.751	6.000	18.800	0.0291465	0.0536654	0.7763448
		MOL003647	100	2023-05-31 12:44:56	2023-05-31 12:44:56					TRUE	0	MOL003647	0.0000	0.0000	0	0	50394	A(8) A(4) D(-) D(13) N(-) R(18) R(17)	0.778	0.563	0.363	1.162	1.162	1.000	-9.892	-9.892	-9.892	-62.254	0	0	0	0	0	7	2	-2	446.410	4.347	642.895	258.745	179.420	204.730	0.000	1183.481	4.000	12.250	0.0159682	0.0381089	0.8416519
		MOL004541	101	2023-05-31 12:44:56	2023-05-31 12:44:56					TRUE	0	MOL004541	0.0000	0.0000	0	0	30446	A(7) A(2) D(24) D(21) N(-) R(-) R(-)	0.955	0.710	0.286	1.107	1.107	1.000	-9.889	-9.889	-9.889	-77.508	19	0	0	0	0	25	4	-2	935.111	12.827	1261.121	886.478	374.643	0.000	0.000	2557.113	11.000	30.400	0.0643447	0.0799490	0.7170920
		MOL012737	102	2023-05-31 12:44:56	2023-05-31 12:44:56					TRUE	0	MOL012737	0.0069	0.0000	0	0	16416	A(4) A(7) D(10) D(15) N(-) R(18) R(-)	0.889	0.663	0.308	1.148	1.148	1.000	-9.870	-9.870	-9.870	-67.618	2	0	0	0	0	13	1	-2	406.388	7.003	659.182	120.500	317.499	221.184	0.000	1183.101	7.000	11.500	0.0414482	0.0461574	0.8206802
		MOL002700	103	2023-05-31 12:44:56	2023-05-31 12:44:56					TRUE	0	MOL002700	0.0072	0.0000	0	0	25313	A(8) A(12) D(-) D(18) N(-) R(25) R(27)	0.969	0.621	0.360	1.115	1.115	1.000	-9.867	-9.867	-9.867	-72.924	7	0	0	0	0	15	2	-2	580.498	5.797	852.398	210.611	416.499	225.288	0.000	1574.506	8.000	18.850	0.0213410	0.0625480	0.7678659
		MOL008093	104	2023-05-31 12:44:56	2023-05-31 12:44:56					TRUE	0	MOL008093	0.0000	0.0000	0	0	55811	A(4) A(5) D(21) D(18) N(-) R(-) R(-)	0.884	0.620	0.358	1.119	1.119	1.000	-9.860	-9.860	-9.860	-72.748	7	0	0	0	0	14	3	-2	700.689	4.580	872.941	502.436	368.098	2.407	0.000	1789.834	5.000	21.150	0.0117212	0.0541765	0.8166869
		MOL013100	105	2023-05-31 12:44:56	2023-05-31 12:44:56					TRUE	0	MOL013100	0.0000	0.0000	0	0	11382	A(4) A(2) D(14) D(11) N(-) R(18) R(-)	0.717	0.587	0.350	1.201	1.201	1.000	-9.855	-9.855	-9.855	-62.679	0	0	0	0	0	9	2	-2	424.404	8.408	596.590	248.944	220.371	127.275	0.000	1149.781	5.000	13.250	0.0614855	0.0496621	0.8896770
		MOL012058	106	2023-05-31 12:44:56	2023-05-31 12:44:56					TRUE	0	MOL012058	0.0004	0.0002	0	0	51308	A(2) A(8) D(13) D(10) N(-) R(15) R(-)	0.858	0.746	0.278	1.217	1.217	1.000	-9.847	-9.847	-9.847	-55.447	0	0	0	0	0	11	1	-2	316.307	3.287	532.093	188.661	239.209	104.222	0.000	940.616	6.000	11.700	0.0114852	0.0538610	0.8725413
		MOL013064	107	2023-05-31 12:44:56	2023-05-31 12:44:56					TRUE	0	MOL013064	0.0342	0.0259	0	0	11378	A(4) A(8) D(-) D(17) N(-) R(21) R(20)	0.987	0.677	0.389	1.189	1.189	1.000	-9.840	-9.866	-9.866	-70.692	2	0	0	0	0	10	1	-2	448.382	1.199	658.409	99.764	308.170	250.475	0.000	1194.750	7.000	14.000	0.0012023	0.0562576	0.8270293
		MOL000344	108	2023-05-31 12:44:56	2023-05-31 12:44:56					TRUE	0	MOL000344	0.0068	0.0000	0	0	35033	A(7) A(6) D(-) D(15) N(-) R(19) R(20)	0.755	0.576	0.330	1.151	1.151	1.000	-9.834	-9.834	-9.834	-72.915	1	0	0	0	0	10	2	-2	506.462	5.262	807.678	328.810	306.379	172.489	0.000	1453.309	4.000	13.550	0.0190497	0.0335530	0.7682438
		MOL003701	109	2023-05-31 12:44:56	2023-05-31 12:44:56					TRUE	0	MOL003701	0.1000	0.0900	0	0	5378	A(10) A(8) D(15) D(16) N(-) R(-) R(-)	0.977	0.737	0.315	1.154	1.154		-9.828	-9.918	-9.918	-56.481	2	0	0	0	0	12	2	-2	388.371	8.297	591.551	273.754	260.875	56.921	0.000	1090.999	6.000	17.300	0.0631049	0.0716357	0.8664076
		MOL004446	110	2023-05-31 12:44:56	2023-05-31 12:44:56					TRUE	0	MOL004446	0.0000	0.0000	0	0	50471	A(9) A(1) D(14) D(-) N(-) R(17) R(-)	0.907	0.672	0.355	1.159	1.159	1.000	-9.804	-9.804	-9.804	-64.886	1	0	0	0	0	9	1	-2	422.388	3.385	659.423	283.399	292.395	83.629	0.000	1206.956	4.000	16.000	0.0094961	0.0485272	0.8313711
		MOL012683	111	2023-05-31 12:44:56	2023-05-31 12:44:56					TRUE	0	MOL012683	0.0024	0.0017	0	0	51362	A(4) A(9) D(10) D(13) N(-) R(16) R(-)	0.907	0.745	0.277	1.189	1.189		-9.801	-9.803	-9.803	-62.438	0	0	0	0	0	8	2	-2	340.286	8.017	522.418	125.688	248.078	148.652	0.000	926.186	5.000	12.500	0.0693986	0.0535028	0.8795872
		MOL000640	112	2023-05-31 12:44:56	2023-05-31 12:44:56					TRUE	0	MOL000640	0.0508	0.0347	0	0	30060	A(21) A(17) D(-) D(28) N(-) R(-) R(33)	0.705	0.618	0.286	1.114	1.114	1.000	-9.778	-9.813	-9.813	-96.062	14	0	0	0	0	22	7	-2	890.801	15.507	1139.106	496.241	411.823	231.042	0.000	2338.792	6.000	26.350	0.1028178	0.0566620	0.7480466
		MOL002923	113	2023-05-31 12:44:56	2023-05-31 12:44:56					TRUE	0	MOL002923	0.0022	0.0015	0	0	25343	A(7) A(2) D(19) D(16) N(-) R(-) R(23)	0.920	0.686	0.345	1.190	1.190	1.000	-9.776	-9.777	-9.777	-54.584	1	0	0	0	0	13	2	-2	476.477	7.930	694.393	400.369	234.787	59.237	0.000	1316.088	7.000	17.550	0.0477848	0.0668684	0.8364049
		MOL007360	114	2023-05-31 12:44:56	2023-05-31 12:44:56					TRUE	0	MOL007360	1.8041	1.9201	-1	0	55740	A(8) A(16) D(26) D(20) N(27) R(30) R(-)	0.938	0.705	0.290	1.180	1.180	1.000	-9.760	-11.680	-11.680	-76.479	11	0	0	0	0	17	2	-2	626.524	1.985	858.384	175.353	475.443	207.589	0.000	1623.640	10.000	22.250	0.0024266	0.0819687	0.7782929
		MOL003643	115	2023-05-31 12:44:56	2023-05-31 12:44:56					TRUE	0	MOL003643	0.0001	0.0000	-1	0	30362	A(11) A(4) D(14) D(18) N(-) R(-) R(-)	0.312	0.579	0.243	1.138	1.138	1.000	-9.759	-9.759	-9.759	-57.903	10	0	0	1	0	15	2	-2	796.991	4.954	1006.381	663.759	319.596	23.027	0.000	2095.282	8.000	21.400	0.0117122	0.0601446	0.7868601
		MOL001824	116	2023-05-31 12:44:56	2023-05-31 12:44:56					TRUE	0	MOL001824	0.0000	0.0000	0	0	10179	A(4) A(-) D(12) D(9) N(-) R(15) R(14)	1.000	0.789	0.335	1.241	1.241	1.000	-9.737	-9.737	-9.737	-55.291	0	0	0	0	0	9	1	-2	334.328	7.345	583.384	153.347	274.271	155.767	0.000	1007.788	5.000	10.750	0.0535258	0.0412039	0.8332777
		MOL009918	117	2023-05-31 12:44:56	2023-05-31 12:44:56					TRUE	0	MOL009918	0.0000	0.0000	0	0	6007	A(4) A(12) D(19) D(15) N(-) R(-) R(-)	0.499	0.613	0.296	1.182	1.182	1.000	-9.729	-9.729	-9.729	-62.448	11	0	0	0	0	17	2	-2	754.997	2.222	1036.812	764.487	262.035	10.290	0.000	2170.089	8.000	19.450	0.0022747	0.0530597	0.7818381
		MOL006823	118	2023-05-31 12:44:56	2023-05-31 12:44:56					TRUE	0	MOL006823	1.6550	1.7262	-1	0	35757	A(6) A(11) D(21) D(16) N(24) R(-) R(26)	0.887	0.697	0.281	1.197	1.197		-9.720	-11.446	-11.446	-77.542	7	0	0	0	0	20	0	-2	484.370	10.539	663.289	47.009	504.183	112.097	0.000	1246.087	7.000	14.050	0.0891386	0.0560431	0.8442955
		MOL013440	119	2023-05-31 12:44:56	2023-05-31 12:44:56					TRUE	0	MOL013440	0.0000	0.0000	0	0	55001	A(3) A(8) D(-) D(16) N(-) R(24) R(25)	0.939	0.601	0.379	1.130	1.130	1.000	-9.710	-9.710	-9.710	-72.491	7	0	0	0	0	20	1	-2	568.574	4.024	913.055	444.527	290.495	178.033	0.000	1679.447	7.000	17.350	0.0096434	0.0502749	0.7483627
		MOL012545	120	2023-05-31 12:44:56	2023-05-31 12:44:56					TRUE	0	MOL012545	0.0284	0.0211	0	0	21350	A(8) A(1) D(-) D(19) N(-) R(25) R(26)	1.015	0.637	0.370	1.115	1.115	1.000	-9.706	-9.727	-9.727	-75.260	6	0	0	0	0	12	1	-2	580.541	5.606	751.198	202.814	395.047	153.337	0.000	1517.264	8.000	19.300	0.0207127	0.0726687	0.8500632
		MOL007663	121	2023-05-31 12:44:56	2023-05-31 12:44:56					TRUE	0	MOL007663	0.0000	0.0000	0	0	20799	A(1) A(6) D(16) D(12) N(-) R(-) R(-)	0.664	0.607	0.346	1.177	1.177	1.000	-9.700	-9.700	-9.700	-52.383	2	0	0	0	0	10	3	-2	362.333	3.657	546.148	238.515	243.671	63.962	0.000	997.374	5.000	16.300	0.0134076	0.0667364	0.8839488
		MOL003135	122	2023-05-31 12:44:56	2023-05-31 12:44:56					TRUE	0	MOL003135	0.0002	0.0000	-1	0	25363	A(7) A(8) D(14) D(11) N(-) R(-) R(-)	0.894	0.714	0.279	1.130	1.130	1.000	-9.698	-9.698	-9.698	-55.142	2	0	0	1	0	11	2	-2	390.343	4.427	581.280	202.596	318.092	60.592	0.000	1067.929	7.000	17.300	0.0183524	0.0787426	0.8692433
		MOL007025	123	2023-05-31 12:44:56	2023-05-31 12:44:56					TRUE	0	MOL007025	0.0000	0.0000	0	0	50762	A(2) A(7) D(15) D(16) N(-) R(-) R(-)	0.518	0.645	0.242	1.156	1.156	1.000	-9.689	-9.689	-9.689	-77.211	1	0	0	0	0	12	5	-2	584.576	7.778	826.277	221.201	219.719	385.357	0.000	1598.178	4.000	13.800	0.0378497	0.0334028	0.8000604
		MOL000108	124	2023-05-31 12:44:56	2023-05-31 12:44:56					TRUE	0	MOL000108	1.8041	1.9201	-1	0	45011	A(9) A(15) D(24) D(21) N(26) R(29) R(-)	0.935	0.655	0.282	1.123	1.123	1.000	-9.657	-11.577	-11.577	-63.259	9	0	0	0	0	15	2	-2	610.524	6.310	783.429	180.281	405.613	197.535	0.000	1538.887	9.000	20.550	0.0258739	0.0786925	0.8228173
		MOL010502	125	2023-05-31 12:44:56	2023-05-31 12:44:56					TRUE	0	MOL010502	0.0000	0.0000	0	0	11113	A(1) A(6) D(-) D(7) N(-) R(12) R(13)	0.860	0.622	0.303	1.118	1.118	1.000	-9.649	-9.649	-9.649	-54.866	0	0	0	0	0	7	0	-2	318.326	4.717	564.645	142.899	203.670	218.076	0.000	982.916	3.000	8.300	0.0226325	0.0254603	0.8467081
		MOL000526	126	2023-05-31 12:44:56	2023-05-31 12:44:56					TRUE	0	MOL000526	0.0000	0.0000	0	0	25048	A(3) A(7) D(18) D(12) N(-) R(-) R(-)	0.532	0.607	0.289	1.161	1.161	1.000	-9.638	-9.638	-9.638	-44.767	4	0	0	0	0	12	2	-2	342.299	4.767	518.179	206.069	312.109	0.000	0.000	934.485	8.000	18.700	0.0243213	0.1020721	0.8920726
		MOL008403	127	2023-05-31 12:44:56	2023-05-31 12:44:56					TRUE	0	MOL008403	0.0000	0.0000	0	0	40871	A(11) A(3) D(14) D(16) N(-) R(-) R(-)	0.473	0.672	0.236	1.189	1.189	1.000	-9.617	-9.617	-9.617	-63.857	7	0	0	0	0	17	2	-2	426.460	5.615	729.644	454.993	274.651	0.000	0.000	1326.476	7.000	18.700	0.0237687	0.0678078	0.8001788
		MOL010711	128	2023-05-31 12:44:56	2023-05-31 12:44:56					TRUE	0	MOL010711	1.1002	1.2432	-4	0	36173	A(5) A(17) D(33) D(-) N(36) R(42) R(43)	0.853	0.548	0.322	1.111	1.111		-9.611	-10.855	-10.855	-85.410	17	0	0	1	0	25	4	-2	954.672	12.653	1095.371	51.853	799.182	244.336	0.000	2254.085	17.000	24.900	0.0710305	0.0937266	0.7590158
		MOL009917	129	2023-05-31 12:44:56	2023-05-31 12:44:56					TRUE	0	MOL009917	0.0000	0.0000	0	0	1043	A(10) A(6) D(18) D(19) N(-) R(-) R(-)	0.774	0.600	0.335	1.119	1.119	1.000	-9.557	-9.557	-9.557	-65.444	10	0	0	0	0	19	2	-2	770.996	6.132	1020.018	709.189	301.023	9.805	0.000	2114.902	9.000	21.150	0.0177798	0.0622048	0.7811795
		MOL004844	130	2023-05-31 12:44:56	2023-05-31 12:44:56					TRUE	0	MOL004844	0.0031	0.0000	0	0	35507	A(3) A(4) D(6) D(5) N(-) R(14) R(-)	1.053	0.671	0.372	1.129	1.129	1.000	-9.537	-9.537	-9.537	-65.871	1	0	0	0	0	6	0	-2	392.494	4.256	706.297	403.751	129.100	173.446	0.000	1300.475	2.000	4.250	0.0139269	0.0085097	0.8157912
		MOL012947	131	2023-05-31 12:44:56	2023-05-31 12:44:56					TRUE	0	MOL012947	0.0000	0.0000	0	0	36399	A(18) A(12) D(23) D(25) N(-) R(-) R(-)	0.925	0.716	0.298	1.137	1.137	1.000	-9.530	-9.530	-9.530	-68.007	15	0	0	0	0	18	5	-2	929.107	6.845	1174.562	826.691	338.056	9.814	0.000	2462.043	10.000	25.850	0.0190329	0.0695961	0.7507344
		MOL005158	132	2023-05-31 12:44:56	2023-05-31 12:44:56					TRUE	0	MOL005158	0.0004	0.0002	0	0	10542	A(6) A(8) D(12) D(10) N(-) R(15) R(-)	0.920	0.740	0.289	1.189	1.189	1.000	-9.527	-9.527	-9.527	-49.341	0	0	0	0	0	11	1	-2	316.307	4.308	538.927	191.812	260.407	86.708	0.000	949.022	6.000	11.700	0.0195548	0.0531779	0.8666003
		MOL008552	133	2023-05-31 12:44:56	2023-05-31 12:44:56					TRUE	0	MOL008552	0.0145	0.0114	0	0	25943	A(4) A(9) D(10) D(13) N(-) R(-) R(15)	0.878	0.702	0.238	1.123	1.123		-9.506	-9.517	-9.517	-54.727	0	0	0	0	0	8	2	-2	340.286	5.097	538.580	101.242	293.379	143.959	0.000	952.672	5.000	12.500	0.0272673	0.0518973	0.8693817
		MOL001977	134	2023-05-31 12:44:56	2023-05-31 12:44:56					TRUE	0	MOL001977	0.2551	0.2449	0	0	35198	A(3) A(9) D(16) D(13) N(-) R(19) R(-)	0.965	0.693	0.331	1.159	1.159		-9.497	-9.742	-9.742	-73.344	2	0	0	0	0	12	1	-2	448.382	5.311	653.849	140.227	311.240	202.382	0.000	1203.298	7.000	14.000	0.0234398	0.0566499	0.8367641
		MOL002819	135	2023-05-31 12:44:56	2023-05-31 12:44:56					TRUE	0	MOL002819	0.0000	0.0000	0	0	5298	A(4) A(7) D(14) D(11) N(-) R(-) R(-)	0.735	0.645	0.284	1.127	1.127	1.000	-9.491	-9.491	-9.491	-53.025	1	0	0	0	0	10	3	-2	362.333	5.233	622.909	311.901	228.915	82.093	0.000	1056.309	5.000	16.300	0.0259294	0.0585124	0.8052568
		MOL004640	136	2023-05-31 12:44:56	2023-05-31 12:44:56					TRUE	0	MOL004640	0.0000	0.0000	0	0	5468	A(17) A(2) D(21) D(27) N(-) R(-) R(-)	0.720	0.692	0.284	1.180	1.180	1.000	-9.470	-9.470	-9.470	-88.973	17	0	0	0	0	20	3	-2	929.150	4.703	1258.267	823.085	415.534	19.649	0.000	2567.398	11.000	28.900	0.0086136	0.0761766	0.7206445
		MOL012781	137	2023-05-31 12:44:56	2023-05-31 12:44:56					TRUE	0	MOL012781	1.8043	1.9204	-1	0	56272	A(2) A(10) D(13) D(14) N(17) R(20) R(-)	0.939	0.693	0.331	1.207	1.207	1.000	-9.468	-11.389	-11.389	-65.894	0	0	0	0	0	9	1	-2	434.356	8.428	605.058	99.058	326.060	179.939	0.000	1141.110	6.000	12.050	0.0622404	0.0487827	0.8728098
		MOL009011	138	2023-05-31 12:44:56	2023-05-31 12:44:56					TRUE	0	MOL009011	0.0009	0.0006	0	0	35994	A(10) A(5) D(-) D(14) N(-) R(-) R(21)	0.678	0.706	0.257	1.181	1.181	1.000	-9.455	-9.455	-9.455	-65.929	1	0	0	0	0	10	1	-2	520.532	4.424	808.676	414.402	262.338	131.936	0.000	1486.784	5.000	14.900	0.0131656	0.0411999	0.7790328
		MOL003649	139	2023-05-31 12:44:56	2023-05-31 12:44:56					TRUE	0	MOL003649	0.0139	0.0101	0	0	378	A(1) A(8) D(10) D(13) N(-) R(18) R(-)	0.918	0.707	0.274	1.142	1.142	1.000	-9.453	-9.463	-9.463	-62.984	0	0	0	0	0	7	0	-2	416.384	4.530	622.083	112.495	267.349	242.239	0.000	1128.093	6.000	12.500	0.0181879	0.0492195	0.8424545
		MOL007315	140	2023-05-31 12:44:56	2023-05-31 12:44:56					TRUE	0	MOL007315	0.0010	0.0011	-1	0	10796	A(2) A(10) D(14) D(11) N(-) R(-) R(17)	0.960	0.647	0.326	1.111	1.111		-9.441	-9.442	-9.442	-83.368	6	0	0	1	0	17	4	-2	544.511	4.550	920.366	298.450	361.012	260.904	0.000	1645.711	5.000	14.850	0.0125805	0.0360787	0.7324429
		MOL011066	141	2023-05-31 12:44:56	2023-05-31 12:44:56					TRUE	0	MOL011066	1.8008	1.9183	-1	0	46228	A(2) A(15) D(17) D(21) N(25) R(28) R(-)	1.020	0.668	0.324	1.119	1.119	1.000	-9.432	-11.350	-11.350	-70.554	9	0	0	0	0	15	2	-2	610.524	6.285	799.526	255.931	372.663	170.932	0.000	1544.405	8.000	20.550	0.0255785	0.0726983	0.8081774
		MOL009484	142	2023-05-31 12:44:56	2023-05-31 12:44:56					TRUE	0	MOL009484	0.0039	0.0026	0	0	16085	A(3) A(9) D(18) D(15) N(-) R(-) R(19)	0.858	0.615	0.358	1.166	1.166		-9.427	-9.430	-9.430	-63.687	4	0	0	0	0	16	3	-2	458.418	4.935	697.088	268.210	331.740	97.137	0.000	1304.954	6.000	15.700	0.0186624	0.0551681	0.8284654
		MOL011354	143	2023-05-31 12:44:56	2023-05-31 12:44:56					TRUE	0	MOL011354	0.0037	0.0026	0	0	31211	A(6) A(8) D(9) D(11) N(-) R(15) R(-)	0.794	0.698	0.240	1.164	1.164	1.000	-9.425	-9.427	-9.427	-48.707	0	0	0	0	0	10	1	-2	311.291	3.164	498.022	151.086	236.586	110.350	0.000	894.531	5.000	11.500	0.0111903	0.0516339	0.9015304
		MOL011348	144	2023-05-31 12:44:56	2023-05-31 12:44:56					TRUE	0	MOL011348	0.0067	0.0047	0	0	1178	A(7) A(8) D(10) D(12) N(-) R(17) R(-)	0.853	0.715	0.266	1.177	1.177	1.000	-9.415	-9.419	-9.419	-56.378	0	0	0	0	0	11	1	-2	327.290	8.827	536.873	139.161	296.638	101.075	0.000	943.836	6.000	12.250	0.0825531	0.0558907	0.8667444
		MOL008479	145	2023-05-31 12:44:56	2023-05-31 12:44:56					TRUE	0	MOL008479	1.8028	1.9203	-1	0	50921	A(3) A(-) D(12) D(14) N(17) R(20) R(-)	1.082	0.851	0.332	1.252	1.252	1.000	-9.392	-11.312	-11.312	-70.270	0	0	0	0	0	10	1	-2	448.382	5.609	604.718	91.882	297.909	214.927	0.000	1175.609	6.000	13.000	0.0267581	0.0526582	0.8908142
		MOL013207	146	2023-05-31 12:44:56	2023-05-31 12:44:56					TRUE	0	MOL013207	0.0005	0.0003	0	0	46433	A(6) A(8) D(13) D(12) N(-) R(15) R(-)	0.884	0.632	0.306	1.117	1.117	1.000	-9.391	-9.392	-9.392	-50.091	0	0	0	0	0	9	1	-2	302.280	5.005	520.295	196.572	234.972	88.751	0.000	894.922	5.000	10.750	0.0279940	0.0462002	0.8631889
		MOL013383	147	2023-05-31 12:44:56	2023-05-31 12:44:56					TRUE	0	MOL013383	0.0067	0.0000	0	0	16484	A(3) A(11) D(-) D(18) N(-) R(26) R(27)	0.608	0.512	0.356	1.183	1.183	1.000	-9.384	-9.384	-9.384	-63.979	8	0	0	0	0	14	2	-2	610.568	9.456	883.294	356.584	367.296	159.415	0.000	1666.063	7.000	20.050	0.0536737	0.0600562	0.7694623
		MOL006541	148	2023-05-31 12:44:56	2023-05-31 12:44:56					TRUE	0	MOL006541	0.0000	0.0000	0	0	20654	A(4) A(8) D(22) D(17) N(-) R(-) R(-)	0.676	0.639	0.266	1.124	1.124	1.000	-9.368	-9.368	-9.368	-59.681	12	0	0	0	0	15	2	-2	810.974	6.857	1043.451	675.372	367.928	0.152	0.000	2172.380	9.000	24.150	0.0216435	0.0694330	0.7774098
		MOL006504	149	2023-05-31 12:44:56	2023-05-31 12:44:56					TRUE	0	MOL006504	0.0935	0.0725	0	0	15709	A(7) A(4) D(13) D(14) N(-) R(-) R(19)	0.605	0.664	0.129	1.109	1.109	1.000	-9.364	-9.436	-9.436	-65.774	4	0	0	0	0	9	1	-2	442.378	3.899	642.799	49.720	362.147	230.932	0.000	1180.571	7.000	8.000	0.0128792	0.0329279	0.8403977
		MOL012070	150	2023-05-31 12:44:56	2023-05-31 12:44:56					TRUE	0	MOL012070	0.0005	0.0003	0	0	46321	A(5) A(8) D(15) D(11) N(-) R(18) R(-)	0.684	0.594	0.303	1.177	1.177	1.000	-9.351	-9.351	-9.351	-78.528	0	0	0	0	0	15	2	-2	475.494	6.322	758.603	293.755	229.321	235.527	0.000	1389.502	6.000	13.250	0.0287676	0.0427835	0.7938222
		MOL011620	151	2023-05-31 12:44:56	2023-05-31 12:44:56					TRUE	0	MOL011620	0.0084	0.0000	0	0	31246	A(7) A(11) D(-) D(18) N(-) R(26) R(27)	0.753	0.588	0.325	1.160	1.160	1.000	-9.323	-9.323	-9.323	-74.299	9	0	0	0	0	14	2	-2	596.541	4.995	876.539	280.008	406.626	189.905	0.000	1620.031	8.000	20.050	0.0154040	0.0646976	0.7610433
		MOL004022	152	2023-05-31 12:44:56	2023-05-31 12:44:56					TRUE	0	MOL004022	0.2020	0.1509	0	0	20406	A(4) A(17) D(27) D(19) N(-) R(30) R(-)	0.946	0.679	0.282	1.107	1.107		-9.308	-9.459	-9.459	-99.812	10	0	0	0	0	18	4	-2	650.503	2.679	956.899	156.994	573.346	226.558	0.000	1747.061	10.000	17.850	0.0041073	0.0589892	0.7331134
		MOL009111	153	2023-05-31 12:44:56	2023-05-31 12:44:56					TRUE	0	MOL009111	0.1891	0.5071	-1	0	40965	A(10) A(1) D(23) D(18) N(-) R(30) R(-)	0.782	0.627	0.281	1.141	1.141		-9.274	-9.782	-9.782	-82.791	8	0	0	0	0	13	4	-2	634.460	6.008	825.057	92.926	568.057	164.073	0.000	1552.625	11.000	17.850	0.0232493	0.0717548	0.7859452
		MOL007950	154	2023-05-31 12:44:56	2023-05-31 12:44:56					TRUE	0	MOL007950	0.1475	0.1064	0	0	20843	A(2) A(11) D(19) D(17) N(-) R(-) R(24)	0.598	0.571	0.236	1.128	1.128		-9.271	-9.377	-9.377	-75.373	8	0	0	0	0	18	2	-2	484.370	8.426	724.212	78.144	498.720	147.348	0.000	1318.552	9.000	15.600	0.0538461	0.0646219	0.8029665
		MOL007671	155	2023-05-31 12:44:56	2023-05-31 12:44:56					TRUE	0	MOL007671	0.0000	0.0000	0	0	55768	A(9) A(7) D(17) D(14) N(-) R(-) R(-)	0.599	0.616	0.302	1.162	1.162	1.000	-9.266	-9.266	-9.266	-48.719	2	0	0	0	0	10	3	-2	364.349	3.700	520.755	245.734	203.638	71.383	0.000	983.384	7.000	13.200	0.0139248	0.0670640	0.9183609
		MOL012543	156	2023-05-31 12:44:56	2023-05-31 12:44:56					TRUE	0	MOL012543	0.0284	0.0211	0	0	11310	A(6) A(2) D(21) D(19) N(-) R(-) R(25)	0.886	0.693	0.309	1.180	1.180	1.000	-9.265	-9.286	-9.286	-67.725	8	0	0	0	0	12	1	-2	580.541	2.125	779.861	203.229	413.457	163.174	0.000	1536.886	8.000	19.300	0.0029389	0.0699979	0.8258648
		MOL009103	157	2023-05-31 12:44:56	2023-05-31 12:44:56					TRUE	0	MOL009103	1.9546	2.0266	-1	0	943	A(2) A(11) D(23) D(-) N(-) R(38) R(35)	0.811	0.728	0.210	1.155	1.155		-9.264	-11.291	-11.291	-107.165	14	0	0	0	0	22	5	-2	788.582	12.229	1110.407	79.194	712.018	319.195	0.000	2063.952	13.000	20.400	0.0724527	0.0662399	0.7060182
		MOL004141	158	2023-05-31 12:44:56	2023-05-31 12:44:56					TRUE	0	MOL004141	0.0000	0.0000	0	0	10442	A(4) A(1) D(17) D(13) N(-) R(22) R(-)	0.667	0.575	0.246	1.109	1.109	1.000	-9.263	-9.263	-9.263	-65.578	0	0	0	0	0	13	2	-2	501.314	4.895	729.000	356.916	235.466	32.734	103.884	1342.641	6.000	15.850	0.0178448	0.0532571	0.8073788
		MOL001712	159	2023-05-31 12:44:56	2023-05-31 12:44:56					TRUE	0	MOL001712	0.0000	0.0000	0	0	50168	A(6) A(-) D(-) D(14) N(-) R(22) R(23)	0.859	0.873	0.318	1.341	1.341	1.000	-9.252	-9.252	-9.252	-57.202	1	0	0	0	0	10	3	-2	576.553	7.210	765.807	496.545	203.525	65.737	0.000	1508.257	4.000	16.950	0.0344628	0.0442670	0.8305441
		MOL001666	160	2023-05-31 12:44:56	2023-05-31 12:44:56					TRUE	0	MOL001666	0.0000	0.0000	0	0	10159	A(11) A(1) D(14) D(17) N(-) R(-) R(-)	0.852	0.713	0.372	1.239	1.239	1.000	-9.250	-9.250	-9.250	-55.033	1	0	0	0	0	11	3	-2	404.370	9.003	620.958	307.871	253.857	59.230	0.000	1129.188	6.000	17.300	0.0717824	0.0682432	0.8445264
		MOL011099	161	2023-05-31 12:44:56	2023-05-31 12:44:56					TRUE	0	MOL011099	0.0006	0.0000	0	0	16258	A(5) A(3) D(11) D(10) N(-) R(13) R(14)	0.959	0.728	0.312	1.209	1.209	1.000	-9.249	-9.249	-9.249	-52.050	0	0	0	0	0	5	0	-2	267.244	5.043	469.270	104.186	259.936	105.148	0.000	789.320	5.000	10.800	0.0322213	0.0514619	0.8801929
		MOL002323	162	2023-05-31 12:44:56	2023-05-31 12:44:56					TRUE	0	MOL002323	0.0006	0.0000	0	0	40238	A(5) A(3) D(11) D(10) N(-) R(13) R(14)	0.959	0.728	0.312	1.209	1.209	1.000	-9.249	-9.249	-9.249	-52.050	0	0	0	0	0	5	0	-2	267.244	5.043	469.270	104.186	259.936	105.148	0.000	789.320	5.000	10.800	0.0322213	0.0514619	0.8801929
		MOL005922	163	2023-05-31 12:44:56	2023-05-31 12:44:56					TRUE	0	MOL005922	0.0009	0.0006	0	0	55583	A(12) A(5) D(-) D(17) N(-) R(-) R(26)	0.678	0.706	0.252	1.176	1.176	1.000	-9.232	-9.233	-9.233	-69.557	1	0	0	0	0	12	1	-2	580.585	6.796	818.170	516.827	208.363	92.981	0.000	1577.752	5.000	16.400	0.0292689	0.0448214	0.8010886
		MOL009038	164	2023-05-31 12:44:56	2023-05-31 12:44:56					TRUE	0	MOL009038	0.0000	0.0000	0	0	40943	A(5) A(12) D(17) D(20) N(-) R(-) R(-)	0.604	0.696	0.224	1.164	1.164	1.000	-9.181	-9.181	-9.181	-67.392	10	0	0	0	0	16	4	-2	550.513	10.010	858.769	461.812	333.556	63.401	0.000	1554.039	8.000	24.100	0.0644804	0.0793754	0.7555503
		MOL009660	165	2023-05-31 12:44:56	2023-05-31 12:44:56					TRUE	0	MOL009660	0.0000	0.0000	0	0	51068	A(11) A(6) D(15) D(12) N(-) R(-) R(-)	0.741	0.637	0.401	1.234	1.234	1.000	-9.169	-9.169	-9.169	-53.461	0	0	0	0	0	10	3	-2	406.386	5.755	628.925	336.713	268.750	23.462	0.000	1145.847	5.000	14.400	0.0289036	0.0511975	0.8420107
		MOL006820	166	2023-05-31 12:44:56	2023-05-31 12:44:56					TRUE	0	MOL006820	0.0935	0.0725	0	0	20697	A(5) A(6) D(14) D(12) N(-) R(-) R(20)	0.605	0.664	0.129	1.109	1.109	1.000	-9.160	-9.232	-9.232	-65.454	4	0	0	0	0	9	1	-2	442.378	4.226	670.448	47.385	367.618	255.445	0.000	1209.426	7.000	8.000	0.0147645	0.0315700	0.8188161
		MOL005872	167	2023-05-31 12:44:56	2023-05-31 12:44:56					TRUE	0	MOL005872	0.4201	0.3071	-1	0	45595	A(8) A(4) D(15) D(18) N(20) R(23) R(22)	1.033	0.639	0.428	1.206	1.206		-9.157	-9.464	-9.464	-73.916	4	0	0	1	0	10	2	-2	486.302	4.306	631.556	0.000	492.289	139.268	0.000	1137.589	7.000	11.750	0.0163025	0.0492238	0.8344682
		MOL013336	168	2023-05-31 12:44:56	2023-05-31 12:44:56					TRUE	0	MOL013336	0.0067	0.0000	0	0	21446	A(4) A(1) D(-) D(18) N(-) R(24) R(25)	0.839	0.540	0.393	1.137	1.137	1.000	-9.140	-9.140	-9.140	-71.824	7	0	0	0	0	13	2	-2	580.541	5.113	875.479	279.365	386.105	210.010	0.000	1601.827	7.000	19.300	0.0163232	0.0583258	0.7562460
		MOL007769	169	2023-05-31 12:44:56	2023-05-31 12:44:56					TRUE	0	MOL007769	0.0000	0.0000	0	0	804	A(10) A(3) D(13) D(15) N(-) R(-) R(-)	0.766	0.720	0.303	1.210	1.210	1.000	-9.137	-9.137	-9.137	-50.126	0	0	0	0	0	9	3	-2	390.386	3.924	555.510	276.991	205.784	72.735	0.000	1069.162	5.000	14.650	0.0143987	0.0589700	0.9102675
		MOL004372	170	2023-05-31 12:44:56	2023-05-31 12:44:56					TRUE	0	MOL004372	0.0189	0.0144	0	0	55423	A(1) A(-) D(23) D(18) N(-) R(29) R(30)	1.198	0.801	0.350	1.152	1.152	1.000	-9.132	-9.146	-9.146	-80.890	7	0	0	0	0	16	2	-2	676.670	6.453	954.338	477.060	300.190	177.088	0.000	1897.850	7.000	19.800	0.0219392	0.0548924	0.7767908
		MOL004892	171	2023-05-31 12:44:56	2023-05-31 12:44:56					TRUE	0	MOL004892	0.0051	0.0036	-3	0	30481	A(9) A(4) D(12) D(14) N(-) R(-) R(-)	0.674	0.692	0.251	1.163	1.163		-9.122	-9.126	-9.126	-49.765	12	0	0	3	0	14	2	-2	838.942	3.996	1027.434	572.707	454.724	0.002	0.000	2193.420	7.000	23.000	0.0072810	0.0592275	0.7946194
		MOL008423	172	2023-05-31 12:44:56	2023-05-31 12:44:56					TRUE	0	MOL008423	0.0044	0.0032	0	0	20897	A(3) A(8) D(9) D(10) N(-) R(15) R(-)	0.860	0.642	0.284	1.119	1.119	1.000	-9.108	-9.112	-9.112	-49.346	0	0	0	0	0	8	1	-2	340.329	5.428	552.516	203.858	250.694	97.964	0.000	979.170	4.000	11.950	0.0300931	0.0432567	0.8630964
		MOL012795	173	2023-05-31 12:44:56	2023-05-31 12:44:56					TRUE	0	MOL012795	1.8772	1.9527	-1	0	6276	A(2) A(-) D(20) D(21) N(29) R(32) R(-)	1.019	0.813	0.291	1.210	1.210		-9.103	-11.056	-11.056	-120.074	9	0	0	0	0	18	3	-2	752.595	9.138	978.911	72.046	552.116	354.749	0.000	1920.011	10.000	18.100	0.0434928	0.0584703	0.7631757
		MOL009035	174	2023-05-31 12:44:56	2023-05-31 12:44:56					TRUE	0	MOL009035	0.0000	0.0000	0	0	25994	A(9) A(2) D(12) D(15) N(-) R(-) R(-)	0.473	0.583	0.357	1.221	1.221	1.000	-9.061	-9.061	-9.061	-49.506	3	0	0	0	0	14	1	-2	350.365	5.539	568.233	273.964	291.032	3.237	0.000	1016.595	7.000	15.300	0.0301780	0.0712384	0.8604733
		MOL009040	175	2023-05-31 12:44:56	2023-05-31 12:44:56					TRUE	0	MOL009040	0.0000	0.0000	0	0	50982	A(10) A(5) D(13) D(14) N(-) R(-) R(-)	0.520	0.515	0.330	1.113	1.113	1.000	-9.045	-9.045	-9.045	-59.060	0	0	0	0	0	13	3	-2	494.494	5.636	753.228	248.033	236.416	268.778	0.000	1396.836	6.000	16.350	0.0227433	0.0531700	0.8022980
		MOL005708	176	2023-05-31 12:44:56	2023-05-31 12:44:56					TRUE	0	MOL005708	0.0000	0.0000	0	0	10594	A(5) A(8) D(18) D(14) N(-) R(-) R(-)	0.770	0.608	0.360	1.154	1.154	1.000	-9.041	-9.041	-9.041	-53.417	7	0	0	0	0	14	2	-2	409.389	5.462	661.703	351.942	309.483	0.278	0.000	1192.474	7.000	19.250	0.0250204	0.0769692	0.8218671
		MOL009457	177	2023-05-31 12:44:56	2023-05-31 12:44:56					TRUE	0	MOL009457	0.0000	0.0000	0	0	999	A(9) A(-) D(16) D(15) N(-) R(21) R(22)	1.191	0.803	0.327	1.135	1.135	1.000	-9.036	-9.036	-9.036	-62.858	0	0	0	0	1	11	2	-2	547.558	4.403	816.773	520.669	251.416	44.688	0.000	1552.823	5.000	16.000	0.0124857	0.0438030	0.7939835
		MOL004059	178	2023-05-31 12:44:56	2023-05-31 12:44:56					TRUE	0	MOL004059	0.0000	0.0000	0	0	25445	A(3) A(6) D(-) D(13) N(-) R(17) R(18)	0.861	0.649	0.353	1.194	1.194	1.000	-9.001	-9.001	-9.001	-59.585	0	0	0	0	0	9	1	-2	408.361	2.436	649.140	229.784	224.172	195.184	0.000	1147.189	4.000	13.950	0.0051730	0.0429800	0.8164260
		MOL009120	179	2023-05-31 12:44:56	2023-05-31 12:44:56					TRUE	0	MOL009120	0.3390	1.8396	-2	0	20999	A(-) A(-) D(32) D(42) N(-) R(49) R(50)	1.019	0.849	0.208	1.139	1.139		-8.992	-10.832	-10.832	-5631.485	17	0	0	0	0	26	6	-2	1068.772	18.909	1121.848	109.269	841.352	171.227	0.000	2414.183	17.000	29.050	0.1481094	0.1067669	0.7757905
		MOL012275	180	2023-05-31 12:44:56	2023-05-31 12:44:56					TRUE	0	MOL012275	0.0000	0.0000	0	0	6211	A(5) A(11) D(20) D(17) N(-) R(-) R(-)	0.652	0.620	0.264	1.111	1.111	1.000	-8.969	-8.969	-8.969	-71.907	11	0	0	0	0	16	2	-2	796.991	5.738	1005.958	673.665	317.308	14.986	0.000	2148.118	9.000	22.400	0.0153289	0.0668020	0.8003694
		MOL008429	181	2023-05-31 12:44:56	2023-05-31 12:44:56					TRUE	0	MOL008429	0.0020	0.0013	0	0	50908	A(3) A(4) D(6) D(-) N(-) R(9) R(-)	0.792	0.697	0.286	1.159	1.159	1.000	-8.960	-8.962	-8.962	-44.325	0	0	0	0	0	6	2	-2	264.277	8.809	486.713	206.132	207.010	73.571	0.000	842.700	2.000	6.500	0.0920906	0.0188867	0.8864913
		MOL011341	182	2023-05-31 12:44:56	2023-05-31 12:44:56					TRUE	0	MOL011341	0.0006	0.0004	0	0	26231	A(7) A(8) D(10) D(12) N(-) R(15) R(-)	0.799	0.714	0.224	1.162	1.162	1.000	-8.952	-8.952	-8.952	-57.375	1	0	0	0	0	12	0	-2	330.334	5.514	584.724	224.436	272.045	88.243	0.000	1020.264	6.000	11.700	0.0297989	0.0490130	0.8382165
		MOL009120	183	2023-05-31 12:44:56	2023-05-31 12:44:56					TRUE	0	MOL009120	0.3277	0.9030	-2	0	20997	A(8) A(-) D(29) D(-) N(-) R(50) R(49)	0.875	0.783	0.323	1.250	1.250		-8.947	-9.850	-9.850	-85.687	17	0	0	0	0	26	6	-2	1068.772	14.379	1108.269	144.350	762.665	201.254	0.000	2415.329	17.000	29.050	0.0856069	0.1080750	0.7855442
		MOL007379	184	2023-05-31 12:44:56	2023-05-31 12:44:56					TRUE	0	MOL007379	0.0053	0.0000	-1	0	30797	A(5) A(12) D(19) D(17) N(-) R(-) R(22)	0.680	0.673	0.156	1.111	1.111	1.000	-8.946	-8.946	-8.946	-65.746	6	0	0	1	0	15	2	-2	464.379	5.257	621.207	169.052	393.432	58.724	0.000	1167.860	9.000	18.600	0.0236682	0.0898251	0.8633544
		MOL003739	185	2023-05-31 12:44:56	2023-05-31 12:44:56					TRUE	0	MOL003739	0.0000	0.0000	0	0	15387	A(11) A(9) D(15) D(19) N(-) R(22) R(-)	0.724	0.628	0.241	1.130	1.130	1.000	-8.929	-8.929	-8.929	-61.818	7	0	0	0	0	15	2	-2	490.460	6.705	761.408	380.668	316.578	64.163	0.000	1400.231	7.000	20.500	0.0321021	0.0712337	0.7949638
		MOL012799	186	2023-05-31 12:44:56	2023-05-31 12:44:56					TRUE	0	MOL012799	0.0399	0.0312	0	0	26367	A(5) A(7) D(13) D(16) N(-) R(18) R(20)	1.018	0.678	0.300	1.107	1.107	1.000	-8.928	-8.959	-8.959	-59.593	0	0	0	0	0	8	1	-2	432.383	5.271	619.212	129.158	275.341	214.713	0.000	1160.536	5.000	11.300	0.0239438	0.0408060	0.8625113
		MOL000156	187	2023-05-31 12:44:56	2023-05-31 12:44:56					TRUE	0	MOL000156	0.0013	0.0008	0	0	25017	A(1) A(11) D(19) D(14) N(-) R(-) R(23)	0.880	0.631	0.316	1.128	1.128	1.000	-8.917	-8.918	-8.918	-69.040	3	0	0	0	0	15	2	-2	462.450	5.954	740.915	326.779	249.862	164.273	0.000	1353.928	8.000	18.500	0.0261811	0.0706234	0.7988412
		MOL011369	188	2023-05-31 12:44:56	2023-05-31 12:44:56					TRUE	0	MOL011369	0.0001	0.0000	0	0	46258	A(9) A(4) D(10) D(13) N(-) R(-) R(-)	0.954	0.678	0.335	1.124	1.124	1.000	-8.916	-8.916	-8.916	-53.349	1	0	0	0	0	11	1	-2	329.306	6.589	489.699	165.947	221.805	101.947	0.000	900.521	6.000	15.100	0.0482146	0.0755307	0.9209409
		MOL011623	189	2023-05-31 12:44:56	2023-05-31 12:44:56					TRUE	0	MOL011623	0.0566	0.0392	-1	0	41250	A(5) A(12) D(19) D(-) N(-) R(26) R(27)	0.445	0.590	0.218	1.188	1.188	1.000	-8.889	-8.928	-8.928	-90.115	9	0	0	1	0	18	3	-2	732.650	6.475	990.312	156.025	478.930	355.357	0.000	1945.614	9.000	14.000	0.0215498	0.0424109	0.7610808
		MOL007982	190	2023-05-31 12:44:56	2023-05-31 12:44:56					TRUE	0	MOL007982	1.8012	1.9171	-1	0	55800	A(2) A(10) D(13) D(14) N(17) R(19) R(-)	0.950	0.703	0.326	1.203	1.203	1.000	-8.883	-10.801	-10.801	-68.311	2	0	0	0	0	10	1	-2	434.356	5.495	608.926	70.478	342.020	196.428	0.000	1130.313	6.000	12.050	0.0267121	0.0484728	0.8617862
		MOL003700	191	2023-05-31 12:44:56	2023-05-31 12:44:56					TRUE	0	MOL003700	0.0000	0.0000	0	0	384	A(7) A(1) D(11) D(14) N(-) R(-) R(-)	0.715	0.701	0.311	1.217	1.217	1.000	-8.881	-8.881	-8.881	-49.613	3	0	0	0	0	10	3	-2	364.349	4.726	532.615	304.640	227.975	0.000	0.000	992.298	5.000	16.300	0.0225068	0.0684320	0.9033304
		MOL002815	192	2023-05-31 12:44:56	2023-05-31 12:44:56					TRUE	0	MOL002815	0.0003	0.0002	0	0	45280	A(3) A(7) D(12) D(10) N(-) R(13) R(-)	1.024	0.720	0.309	1.132	1.132	1.000	-8.878	-8.878	-8.878	-52.065	0	0	0	0	0	8	1	-2	272.254	2.666	459.432	118.690	205.307	135.435	0.000	806.299	5.000	10.000	0.0088146	0.0486703	0.9118874
		MOL002921	193	2023-05-31 12:44:56	2023-05-31 12:44:56					TRUE	0	MOL002921	0.0007	0.0005	0	0	15302	A(6) A(10) D(19) D(14) N(-) R(-) R(23)	0.766	0.614	0.302	1.157	1.157	1.000	-8.869	-8.869	-8.869	-68.412	3	0	0	0	0	15	2	-2	476.477	5.761	755.855	373.985	279.068	102.802	0.000	1383.358	7.000	18.500	0.0239878	0.0647563	0.7943576
		MOL005872	194	2023-05-31 12:44:56	2023-05-31 12:44:56					TRUE	0	MOL005872	1.0654	1.1999	-2	0	45596	A(7) A(4) D(13) D(16) N(19) R(22) R(21)	1.167	0.697	0.435	1.160	1.160		-8.852	-10.052	-10.052	-71.503	4	0	0	1	0	10	2	-2	486.302	2.578	644.750	0.000	522.883	121.868	0.000	1159.016	7.000	11.750	0.0057325	0.0482164	0.8276241
		MOL011682	195	2023-05-31 12:44:56	2023-05-31 12:44:56					TRUE	0	MOL011682	0.0028	0.0019	0	0	31252	A(3) A(5) D(7) D(9) N(-) R(14) R(-)	0.886	0.659	0.300	1.137	1.137	1.000	-8.844	-8.846	-8.846	-63.265	0	0	0	0	2	6	0	-2	386.404	7.143	674.717	287.012	200.605	187.100	0.000	1192.461	4.000	8.000	0.0427897	0.0237136	0.8060081
		MOL001933	196	2023-05-31 12:44:56	2023-05-31 12:44:56					TRUE	0	MOL001933	0.0211	0.0169	0	0	177	A(9) A(12) D(18) D(14) N(-) R(23) R(-)	0.939	0.693	0.275	1.118	1.118		-8.813	-8.830	-8.830	-57.393	0	0	0	0	0	12	4	-2	496.467	5.395	688.837	267.379	283.548	137.910	0.000	1330.959	6.000	14.250	0.0218649	0.0506727	0.8494908
		MOL005176	197	2023-05-31 12:44:56	2023-05-31 12:44:56					TRUE	0	MOL005176	0.0016	0.0010	0	0	40532	A(6) A(12) D(19) D(16) N(-) R(-) R(23)	0.832	0.656	0.285	1.148	1.148	1.000	-8.811	-8.812	-8.812	-79.929	5	0	0	0	0	15	4	-2	540.520	8.385	900.456	374.016	305.592	220.847	0.000	1654.557	6.000	17.400	0.0424900	0.0473328	0.7513180
		MOL008116	198	2023-05-31 12:44:56	2023-05-31 12:44:56					TRUE	0	MOL008116	0.0021	0.0013	0	0	50881	A(3) A(4) D(15) D(14) N(-) R(-) R(-)	0.799	0.670	0.288	1.132	1.132		-8.798	-8.799	-8.799	-47.555	2	0	0	0	0	7	1	-2	426.419	6.490	507.103	214.087	261.660	31.356	0.000	1014.372	6.000	15.000	0.0415235	0.0724554	0.9627952
		MOL010708	199	2023-05-31 12:44:56	2023-05-31 12:44:56					TRUE	0	MOL010708	1.8077	1.8905	-1	0	21174	A(4) A(-) D(26) D(18) N(28) R(-) R(30)	1.082	0.780	0.313	1.162	1.162		-8.790	-10.680	-10.680	-85.829	9	0	0	0	0	18	4	-2	636.476	4.990	897.254	76.223	602.173	218.859	0.000	1691.854	11.000	17.850	0.0147195	0.0659810	0.7652878
		MOL004518	200	2023-05-31 12:44:56	2023-05-31 12:44:56					TRUE	0	MOL004518	0.0219	0.0176	0	0	45461	A(4) A(2) D(16) D(13) N(-) R(-) R(17)	0.790	0.654	0.260	1.142	1.142		-8.779	-8.797	-8.797	-57.371	0	0	0	0	0	10	2	-2	346.290	3.075	578.604	204.307	298.164	76.133	0.000	1003.815	6.000	12.750	0.0094209	0.0539764	0.8379518
		MOL010471	201	2023-05-31 12:44:56	2023-05-31 12:44:56					TRUE	0	MOL010471	0.0000	0.0000	0	0	36150	A(6) A(1) D(12) D(15) N(-) R(-) R(-)	0.857	0.656	0.301	1.108	1.108	1.000	-8.765	-8.765	-8.765	-56.000	1	0	0	0	0	10	3	-2	406.386	6.388	601.650	310.475	275.027	16.147	0.000	1131.405	6.000	16.350	0.0360659	0.0665656	0.8727702
		MOL005812	202	2023-05-31 12:44:56	2023-05-31 12:44:56					TRUE	0	MOL005812	0.0068	0.0000	0	0	45583	A(4) A(1) D(-) D(20) N(-) R(24) R(25)	0.634	0.555	0.316	1.175	1.175	1.000	-8.745	-8.745	-8.745	-67.448	7	0	0	0	0	13	2	-2	580.541	5.284	841.589	279.005	364.116	198.468	0.000	1596.087	7.000	19.300	0.0174912	0.0606745	0.7848183
		MOL003712	203	2023-05-31 12:44:56	2023-05-31 12:44:56					TRUE	0	MOL003712	0.0000	0.0000	0	0	385	A(6) A(9) D(18) D(15) N(-) R(-) R(-)	0.625	0.639	0.250	1.125	1.125	1.000	-8.743	-8.743	-8.743	-60.057	4	0	0	0	0	12	4	-2	518.514	3.041	831.580	495.498	268.191	67.892	0.000	1516.887	6.000	20.700	0.0060985	0.0609736	0.7677679
		MOL008935	204	2023-05-31 12:44:56	2023-05-31 12:44:56					TRUE	0	MOL008935	0.0001	0.0000	0	0	15974	A(4) A(7) D(12) D(9) N(-) R(15) R(-)	0.993	0.674	0.330	1.124	1.124	1.000	-8.739	-8.739	-8.739	-51.402	0	0	0	0	0	9	1	-2	328.361	3.048	568.910	336.549	188.177	44.184	0.000	1030.329	5.000	10.000	0.0090143	0.0393044	0.8671716
		MOL000370	205	2023-05-31 12:44:56	2023-05-31 12:44:56					TRUE	0	MOL000370	0.0068	0.0000	0	0	40036	A(4) A(1) D(-) D(16) N(-) R(19) R(20)	0.839	0.540	0.376	1.120	1.120	1.000	-8.729	-8.729	-8.729	-78.551	0	0	0	0	0	10	2	-2	506.462	2.809	733.824	297.249	280.313	156.261	0.000	1380.086	4.000	13.550	0.0057167	0.0369299	0.8169163
		MOL008911	206	2023-05-31 12:44:56	2023-05-31 12:44:56					TRUE	0	MOL008911	1.5354	1.6324	-1	0	20964	A(3) A(7) D(-) D(12) N(-) R(18) R(17)	0.976	0.692	0.387	1.208	1.208	1.000	-8.720	-10.353	-10.353	-65.618	1	0	0	0	0	8	0	-2	432.383	6.128	653.650	101.245	307.616	244.789	0.000	1181.387	6.000	12.250	0.0317885	0.0459057	0.8268270
		MOL010965	207	2023-05-31 12:44:56	2023-05-31 12:44:56					TRUE	0	MOL010965	0.0710	0.0561	0	0	31173	A(4) A(7) D(14) D(11) N(-) R(-) R(16)	0.676	0.654	0.221	1.159	1.159		-8.711	-8.767	-8.767	-51.649	1	0	0	0	0	7	1	-2	314.248	9.179	490.328	114.690	313.333	62.305	0.000	847.365	6.000	12.050	0.0994259	0.0601971	0.8831992
		MOL007223	208	2023-05-31 12:44:56	2023-05-31 12:44:56					TRUE	0	MOL007223	1.8042	1.9202	-2	0	35803	A(3) A(9) D(12) D(15) N(17) R(21) R(-)	0.938	0.705	0.313	1.202	1.202	1.000	-8.700	-10.620	-10.620	-61.894	3	0	0	1	0	10	1	-2	478.365	7.610	628.397	63.623	381.289	183.485	0.000	1184.486	6.000	13.050	0.0488906	0.0508689	0.8615573
		MOL001001	209	2023-05-31 12:44:56	2023-05-31 12:44:56					TRUE	0	MOL001001	1.8059	1.9220	-1	0	55096	A(6) A(10) D(14) D(18) N(19) R(22) R(-)	1.069	0.699	0.332	1.124	1.124	1.000	-8.696	-10.618	-10.618	-62.505	4	0	0	0	0	10	2	-2	450.355	8.712	630.013	67.548	350.460	212.004	0.000	1146.124	7.000	13.750	0.0662187	0.0577434	0.8406919
		MOL006404	210	2023-05-31 12:44:56	2023-05-31 12:44:56					TRUE	0	MOL006404	0.1105	0.0921	1	0	10666	A(7) A(8) D(10) D(9) N(-) R(17) R(-)	0.980	0.669	0.357	1.153	1.153	1.000	-8.695	-8.788	-8.788	-74.233	1	1	0	0	0	11	1	-2	447.484	8.602	702.429	276.518	268.757	157.153	0.000	1313.141	6.000	12.750	0.0563504	0.0444614	0.8256007
		MOL005038	211	2023-05-31 12:44:56	2023-05-31 12:44:56					TRUE	0	MOL005038	0.0100	0.0075	0	0	25546	A(2) A(-) D(6) D(-) N(-) R(9) R(10)	0.913	0.880	0.285	1.294	1.294	1.000	-8.691	-8.698	-8.698	-42.981	0	0	0	0	0	4	1	-2	248.235	6.255	477.506	188.368	189.344	99.793	0.000	790.637	2.000	6.000	0.0494795	0.0177700	0.8659738
		MOL005760	212	2023-05-31 12:44:56	2023-05-31 12:44:56					TRUE	0	MOL005760	0.0015	0.0010	0	0	25624	A(1) A(-) D(13) D(9) N(-) R(16) R(17)	1.018	0.732	0.295	1.133	1.133		-8.687	-8.688	-8.688	-65.834	0	0	0	0	0	9	1	-2	402.400	2.070	645.018	190.192	232.497	222.330	0.000	1159.700	5.000	10.750	0.0036957	0.0372667	0.8276055
		MOL009553	213	2023-05-31 12:44:56	2023-05-31 12:44:56					TRUE	0	MOL009553	0.0003	0.0000	-1	0	1010	A(3) A(6) D(13) D(12) N(-) R(-) R(-)	0.921	0.712	0.319	1.156	1.156	1.000	-8.679	-8.679	-8.679	-48.020	3	0	0	1	0	11	2	-2	390.343	8.984	600.106	190.364	312.999	96.743	0.000	1073.722	7.000	16.350	0.0751757	0.0720840	0.8450160
		MOL004138	214	2023-05-31 12:44:56	2023-05-31 12:44:56					TRUE	0	MOL004138	0.0012	0.0008	0	0	55400	A(4) A(11) D(12) D(13) N(-) R(20) R(-)	0.918	0.719	0.300	1.179	1.179	1.000	-8.677	-8.678	-8.678	-57.068	1	0	0	0	0	12	2	-2	418.397	2.459	662.205	291.838	271.140	99.227	0.000	1193.114	7.000	16.800	0.0050689	0.0671222	0.8215375
		MOL006930	215	2023-05-31 12:44:56	2023-05-31 12:44:56					TRUE	0	MOL006930	0.0010	0.0000	0	0	15761	A(9) A(-) D(14) D(18) N(-) R(22) R(23)	0.689	0.651	0.348	1.277	1.277	1.000	-8.658	-8.658	-8.658	-68.419	3	0	0	0	0	14	1	-2	522.548	5.128	755.075	344.333	290.885	119.856	0.000	1464.460	7.000	14.900	0.0179579	0.0522090	0.8259619
		MOL006027	216	2023-05-31 12:44:56	2023-05-31 12:44:56					TRUE	0	MOL006027	0.0000	0.0000	0	0	40615	A(7) A(13) D(20) D(17) N(-) R(-) R(-)	0.332	0.704	0.196	1.213	1.213	1.000	-8.658	-8.658	-8.658	-65.841	5	0	0	0	0	13	1	-2	724.884	2.501	968.195	668.758	281.484	17.953	0.000	1986.860	5.000	17.300	0.0031481	0.0399547	0.7894302
		MOL009763	217	2023-05-31 12:44:56	2023-05-31 12:44:56					TRUE	0	MOL009763	0.0009	0.0006	0	0	16109	A(11) A(5) D(-) D(15) N(-) R(-) R(25)	0.628	0.663	0.255	1.153	1.153	1.000	-8.655	-8.655	-8.655	-70.839	1	0	0	0	0	12	1	-2	580.585	5.580	820.058	540.505	196.784	82.769	0.000	1585.041	5.000	16.400	0.0196405	0.0447182	0.8017042
		MOL001987	218	2023-05-31 12:44:56	2023-05-31 12:44:56					TRUE	0	MOL001987	0.0000	0.0000	0	0	25193	A(2) A(-) D(-) D(14) N(-) R(20) R(21)	0.575	0.700	0.346	1.297	1.297	1.000	-8.654	-8.654	-8.654	-73.441	1	0	0	0	0	9	3	-2	546.527	8.919	743.117	500.802	175.898	66.416	0.000	1458.454	3.000	14.300	0.0545458	0.0333303	0.8369568
		MOL009020	219	2023-05-31 12:44:56	2023-05-31 12:44:56					TRUE	0	MOL009020	0.0000	0.0000	0	0	15982	A(10) A(5) D(14) D(11) N(-) R(-) R(-)	0.978	0.646	0.360	1.107	1.107	1.000	-8.627	-8.627	-8.627	-52.166	0	0	0	0	0	9	3	-2	390.386	5.140	604.254	301.390	227.031	75.833	0.000	1118.556	5.000	15.600	0.0236165	0.0577285	0.8624173
		MOL012568	220	2023-05-31 12:44:56	2023-05-31 12:44:56					TRUE	0	MOL012568	0.0000	0.0000	0	0	16398	A(9) A(1) D(14) D(16) N(-) R(-) R(-)	0.598	0.627	0.238	1.109	1.109	1.000	-8.625	-8.625	-8.625	-60.856	0	0	0	0	0	14	3	-2	504.573	2.486	792.405	536.332	231.139	24.935	0.000	1501.567	5.000	17.100	0.0041154	0.0482541	0.8002906
		MOL006797	221	2023-05-31 12:44:56	2023-05-31 12:44:56					TRUE	0	MOL006797	0.0621	0.0446	-2	0	25741	A(3) A(6) D(13) D(10) N(-) R(-) R(18)	0.776	0.703	0.263	1.201	1.201		-8.622	-8.667	-8.667	-56.828	3	0	0	2	0	13	1	-2	376.273	8.154	593.170	104.887	426.769	61.514	0.000	1032.084	5.000	10.350	0.0644143	0.0390163	0.8326507
		MOL005852	222	2023-05-31 12:44:56	2023-05-31 12:44:56					TRUE	0	MOL005852	1.9174	2.0313	-1	0	5602	A(4) A(-) D(18) D(23) N(27) R(-) R(28)	1.026	0.693	0.341	1.136	1.136		-8.615	-10.647	-10.647	-86.842	9	0	0	0	0	19	2	-2	634.503	8.772	903.167	107.002	590.903	205.262	0.000	1685.631	11.000	17.850	0.0456467	0.0655491	0.7584124
		MOL007214	223	2023-05-31 12:44:56	2023-05-31 12:44:56					TRUE	0	MOL007214	0.0089	0.0000	0	0	50778	A(5) A(7) D(12) D(11) N(-) R(-) R(15)	0.605	0.664	0.139	1.119	1.119	1.000	-8.613	-8.613	-8.613	-60.445	0	0	0	0	0	6	0	-2	306.271	2.730	519.219	38.313	271.654	209.252	0.000	884.587	6.000	7.150	0.0084238	0.0337312	0.8583057
		MOL002701	224	2023-05-31 12:44:56	2023-05-31 12:44:56					TRUE	0	MOL002701	0.0178	0.0089	0	0	30270	A(3) A(9) D(17) D(15) N(-) R(-) R(19)	0.623	0.684	0.215	1.208	1.208	1.000	-8.609	-8.618	-8.618	-71.024	3	0	0	0	0	10	1	-2	450.398	3.565	685.887	154.702	320.312	210.873	0.000	1241.296	7.000	14.250	0.0102377	0.0549682	0.8143844
		MOL000190	225	2023-05-31 12:44:56	2023-05-31 12:44:56					TRUE	0	MOL000190	0.0000	0.0000	0	0	17	A(3) A(1) D(10) D(12) N(-) R(17) R(-)	0.951	0.720	0.340	1.203	1.203	1.000	-8.600	-8.600	-8.600	-59.765	1	0	0	0	0	12	1	-2	372.371	0.832	611.062	325.160	207.099	78.803	0.000	1110.978	5.000	12.450	0.0006229	0.0455585	0.8489526
		MOL010718	226	2023-05-31 12:44:56	2023-05-31 12:44:56					TRUE	0	MOL010718	1.8448	1.9388	-1	0	11137	A(3) A(-) D(22) D(-) N(28) R(30) R(29)	1.190	0.812	0.331	1.149	1.149		-8.591	-10.530	-10.530	-99.030	10	0	0	0	0	19	4	-2	636.476	5.739	919.177	78.557	613.594	227.026	0.000	1695.196	11.000	16.900	0.0194310	0.0609795	0.7480185
		MOL007014	227	2023-05-31 12:44:56	2023-05-31 12:44:56					TRUE	0	MOL007014	0.0000	0.0000	0	2	55703	A(9) A(1) D(13) D(15) N(-) R(-) R(-)	0.663	0.535	0.358	1.116	1.116	1.000	-8.586	-8.586	-8.586	-45.178	0	0	0	0	0	10	3	-2	390.386	7.984	580.716	366.148	214.568	0.000	0.000	1077.473	5.000	15.400	0.0591607	0.0592983	0.8752634
		MOL007780	228	2023-05-31 12:44:56	2023-05-31 12:44:56					TRUE	0	MOL007780	0.0000	0.0000	0	0	55777	A(1) A(4) D(14) D(10) N(-) R(-) R(-)	0.688	0.555	0.345	1.116	1.116	1.000	-8.573	-8.573	-8.573	-49.995	0	0	0	0	0	9	2	-2	360.360	1.514	565.386	303.983	238.101	23.301	0.000	1020.141	4.000	13.650	0.0022476	0.0482856	0.8668165
		MOL007386	229	2023-05-31 12:44:56	2023-05-31 12:44:56					TRUE	0	MOL007386	0.0003	0.0002	0	0	5759	A(3) A(7) D(13) D(9) N(-) R(-) R(15)	0.556	0.635	0.169	1.142	1.142	1.000	-8.570	-8.570	-8.570	-53.758	0	0	0	0	0	9	1	-2	302.280	1.442	532.262	216.351	211.917	103.994	0.000	904.089	5.000	10.750	0.0023005	0.0451614	0.8495323
		MOL006433	230	2023-05-31 12:44:56	2023-05-31 12:44:56					TRUE	0	MOL006433	1.8077	1.9201	-1	0	35702	A(3) A(17) D(22) D(23) N(32) R(35) R(-)	0.935	0.705	0.262	1.152	1.152	1.000	-8.568	-10.488	-10.488	-75.610	13	0	0	0	0	24	3	-2	816.722	7.911	1034.245	289.074	467.983	277.188	0.000	2067.960	11.000	24.800	0.0302671	0.0795288	0.7589905
		MOL008114	231	2023-05-31 12:44:56	2023-05-31 12:44:56					TRUE	0	MOL008114	0.0013	0.0009	0	0	40845	A(7) A(1) D(16) D(17) N(-) R(-) R(-)	0.825	0.580	0.389	1.133	1.133		-8.547	-8.548	-8.548	-49.191	2	0	0	0	0	8	1	-2	428.435	4.532	550.038	252.847	270.855	26.337	0.000	1086.106	7.000	14.700	0.0189109	0.0707089	0.9290107
		MOL008937	232	2023-05-31 12:44:56	2023-05-31 12:44:56					TRUE	0	MOL008937	0.0001	0.0000	0	0	25986	A(3) A(7) D(12) D(8) N(-) R(15) R(-)	0.778	0.572	0.308	1.114	1.114	1.000	-8.542	-8.542	-8.542	-51.278	0	0	0	0	0	9	1	-2	328.361	4.393	576.076	324.163	195.808	56.105	0.000	1034.320	5.000	10.000	0.0186610	0.0388155	0.8585955
		MOL004133	233	2023-05-31 12:44:56	2023-05-31 12:44:56					TRUE	0	MOL004133	0.0012	0.0008	0	0	30408	A(3) A(7) D(8) D(11) N(-) R(14) R(-)	0.917	0.664	0.297	1.123	1.123	1.000	-8.532	-8.533	-8.533	-45.448	0	0	0	0	0	8	1	-2	286.281	2.942	507.423	190.497	228.657	88.269	0.000	870.533	5.000	10.000	0.0099455	0.0440671	0.8689300
		MOL011346	234	2023-05-31 12:44:56	2023-05-31 12:44:56					TRUE	0	MOL011346	0.0001	0.0000	0	0	51243	A(2) A(7) D(13) D(11) N(-) R(-) R(-)	0.823	0.637	0.352	1.154	1.154	1.000	-8.524	-8.524	-8.524	-50.632	1	0	0	0	0	11	1	-2	329.306	6.166	523.863	163.149	256.961	103.753	0.000	946.237	6.000	15.100	0.0401843	0.0706049	0.8897764
		MOL005599	235	2023-05-31 12:44:56	2023-05-31 12:44:56					TRUE	0	MOL005599	0.0032	0.0022	0	0	5572	A(4) A(9) D(-) D(12) N(-) R(18) R(19)	1.024	0.610	0.400	1.112	1.112	1.000	-8.512	-8.514	-8.514	-58.884	1	0	0	0	0	8	0	-2	460.437	5.898	722.040	270.283	222.903	228.854	0.000	1309.619	4.000	12.250	0.0265616	0.0339316	0.8017398
		MOL002237	236	2023-05-31 12:44:56	2023-05-31 12:44:56					TRUE	0	MOL002237	0.0001	0.0000	-1	0	50218	A(5) A(7) D(8) D(9) N(-) R(14) R(-)	1.093	0.729	0.318	1.109	1.109	1.000	-8.511	-8.511	-8.511	-51.382	0	0	0	1	0	9	1	-2	316.264	4.381	505.664	107.779	288.291	109.595	0.000	875.623	5.000	11.000	0.0219152	0.0486424	0.8753482
		MOL006832	237	2023-05-31 12:44:56	2023-05-31 12:44:56					TRUE	0	MOL006832	0.0587	0.0474	0	0	15750	A(1) A(9) D(17) D(13) N(-) R(-) R(18)	0.786	0.684	0.239	1.153	1.153		-8.509	-8.556	-8.556	-56.088	4	0	0	0	0	10	2	-2	332.263	5.693	552.907	124.572	339.343	88.992	0.000	933.800	7.000	12.750	0.0347071	0.0610109	0.8356333
		MOL002448	238	2023-05-31 12:44:56	2023-05-31 12:44:56					TRUE	0	MOL002448	0.0000	0.0000	0	0	50242	A(10) A(7) D(18) D(20) N(-) R(-) R(-)	0.563	0.612	0.246	1.114	1.114	1.000	-8.508	-8.508	-8.508	-66.267	14	0	0	0	0	19	2	-2	785.023	6.225	1055.884	757.880	286.142	11.863	0.000	2246.991	9.000	21.150	0.0172452	0.0600918	0.7857472
		MOL011362	239	2023-05-31 12:44:56	2023-05-31 12:44:56					TRUE	0	MOL011362	0.0318	0.0227	0	0	11198	A(4) A(7) D(23) D(16) N(-) R(-) R(26)	0.624	0.607	0.362	1.277	1.277	1.000	-8.503	-8.525	-8.525	-67.413	7	0	0	0	0	13	2	-2	608.552	2.732	860.497	325.642	300.557	234.298	0.000	1641.316	7.000	20.750	0.0045480	0.0637996	0.7820067
		MOL008077	240	2023-05-31 12:44:56	2023-05-31 12:44:56					TRUE	0	MOL008077	0.0162	0.0128	0	0	35897	A(3) A(8) D(22) D(18) N(-) R(-) R(-)	0.861	0.658	0.319	1.127	1.127		-8.495	-8.507	-8.507	-61.613	6	0	0	0	0	14	3	-2	700.689	3.330	876.506	549.096	325.981	1.429	0.000	1789.479	6.000	23.100	0.0061983	0.0645554	0.8132569
		MOL006793	241	2023-05-31 12:44:56	2023-05-31 12:44:56					TRUE	0	MOL006793	0.0727	0.0538	-1	0	5691	A(3) A(7) D(13) D(11) N(-) R(-) R(17)	0.562	0.659	0.257	1.251	1.251		-8.489	-8.543	-8.543	-49.886	3	0	0	1	0	9	2	-2	358.258	5.303	557.992	92.659	400.117	65.216	0.000	970.590	5.000	11.650	0.0289768	0.0466856	0.8496263
		MOL000842	242	2023-05-31 12:44:56	2023-05-31 12:44:56					TRUE	0	MOL000842	0.0000	0.0000	0	0	50090	A(11) A(8) D(15) D(18) N(-) R(-) R(-)	0.612	0.597	0.338	1.175	1.175	1.000	-8.483	-8.483	-8.483	-49.808	4	0	0	0	0	13	2	-2	342.299	5.497	513.554	210.722	302.833	0.000	0.000	932.158	8.000	16.800	0.0324152	0.0925269	0.8986112
		MOL003305	243	2023-05-31 12:44:56	2023-05-31 12:44:56					TRUE	0	MOL003305	0.0000	0.0000	0	0	55319	A(9) A(5) D(-) D(14) N(-) R(-) R(22)	0.766	0.695	0.236	1.118	1.118	1.000	-8.470	-8.470	-8.470	-74.074	1	0	0	0	0	10	1	-2	534.559	3.487	806.817	525.223	153.383	128.211	0.000	1516.446	4.000	14.900	0.0080202	0.0369353	0.7911789
		MOL005036	244	2023-05-31 12:44:56	2023-05-31 12:44:56					TRUE	0	MOL005036	0.0105	0.0000	0	0	15526	A(5) A(10) D(17) D(14) N(-) R(21) R(-)	0.924	0.677	0.328	1.163	1.163	1.000	-8.463	-8.463	-8.463	-63.076	3	0	0	0	0	10	0	-2	434.399	6.572	650.610	147.161	368.858	134.591	0.000	1198.743	6.000	12.450	0.0360330	0.0468731	0.8388057
		MOL003628	245	2023-05-31 12:44:56	2023-05-31 12:44:56					TRUE	0	MOL003628	1.9659	2.0735	-1	0	20365	A(1) A(17) D(25) D(-) N(28) R(31) R(-)	0.792	0.638	0.292	1.158	1.158		-8.461	-10.535	-10.535	-94.980	9	0	0	0	0	18	4	-2	636.476	5.013	871.885	80.161	590.679	201.045	0.000	1638.682	11.000	17.850	0.0153384	0.0679009	0.7709667
		MOL004378	246	2023-05-31 12:44:56	2023-05-31 12:44:56					TRUE	0	MOL004378	0.0063	0.0046	0	0	25479	A(4) A(-) D(17) D(13) N(-) R(22) R(24)	0.934	0.741	0.286	1.179	1.179	1.000	-8.441	-8.445	-8.445	-73.156	2	0	0	0	0	12	1	-2	530.527	5.814	807.906	360.310	298.152	149.444	0.000	1533.825	6.000	14.000	0.0220401	0.0424466	0.7961374
		MOL001436	247	2023-05-31 12:44:56	2023-05-31 12:44:56					TRUE	0	MOL001436	0.0000	0.0000	0	0	25131	A(9) A(5) D(12) D(14) N(-) R(-) R(-)	1.006	0.700	0.383	1.173	1.173	1.000	-8.435	-8.435	-8.435	-47.029	1	0	0	0	0	9	2	-2	348.349	5.899	547.713	248.309	238.441	60.962	0.000	999.704	6.000	14.350	0.0348105	0.0641763	0.8827952
		MOL009770	248	2023-05-31 12:44:56	2023-05-31 12:44:56					TRUE	0	MOL009770	0.0000	0.0000	0	0	51082	A(4) A(7) D(-) D(8) N(-) R(14) R(-)	0.737	0.636	0.290	1.123	1.123	1.000	-8.429	-8.429	-8.429	-48.887	0	0	0	0	0	10	1	-2	314.335	5.717	543.971	260.699	176.427	106.845	0.000	970.512	4.000	10.950	0.0336790	0.0402595	0.8714782
		MOL003292	249	2023-05-31 12:44:56	2023-05-31 12:44:56					TRUE	0	MOL003292	0.0009	0.0006	0	0	346	A(10) A(4) D(-) D(15) N(-) R(-) R(22)	0.793	0.707	0.246	1.130	1.130	1.000	-8.425	-8.426	-8.426	-72.741	1	0	0	0	0	10	1	-2	520.532	2.765	764.737	401.866	200.936	161.936	0.000	1459.527	5.000	14.900	0.0052391	0.0435671	0.8136935
		MOL008155	250	2023-05-31 12:44:56	2023-05-31 12:44:56					TRUE	0	MOL008155	0.0167	0.0067	0	0	5838	A(11) A(10) D(13) D(17) N(-) R(23) R(-)	1.053	0.671	0.380	1.137	1.137	1.000	-8.421	-8.428	-8.428	-75.468	2	0	0	0	0	12	1	-2	494.451	9.305	671.620	217.148	302.590	151.882	0.000	1284.240	6.000	14.950	0.0674226	0.0545247	0.8507573
		MOL003703	251	2023-05-31 12:44:56	2023-05-31 12:44:56					TRUE	0	MOL003703	0.0000	0.0000	0	0	15384	A(3) A(6) D(14) D(11) N(-) R(-) R(-)	0.781	0.625	0.306	1.112	1.112	1.000	-8.402	-8.402	-8.402	-49.859	1	0	0	0	0	9	4	-2	398.794	4.497	555.626	267.352	232.037	0.000	56.237	1016.996	6.000	16.050	0.0198864	0.0707568	0.8802289
		MOL001661	252	2023-05-31 12:44:56	2023-05-31 12:44:56					TRUE	0	MOL001661	0.0000	0.0000	0	0	45155	A(11) A(3) D(15) D(12) N(-) R(-) R(-)	0.648	0.708	0.334	1.270	1.270	1.000	-8.395	-8.395	-8.395	-52.749	1	0	0	0	0	11	3	-2	404.370	4.611	607.950	287.558	260.187	60.205	0.000	1120.447	6.000	17.300	0.0189775	0.0697034	0.8581400
		MOL008579	253	2023-05-31 12:44:56	2023-05-31 12:44:56					TRUE	0	MOL008579	0.0000	0.0000	0	0	35944	A(9) A(1) D(15) D(21) N(-) R(-) R(-)	0.833	0.680	0.289	1.131	1.131	1.000	-8.376	-8.376	-8.376	-67.472	11	0	0	0	0	13	3	-2	754.910	3.255	1058.498	752.911	305.588	0.000	0.000	2119.447	7.000	22.200	0.0049976	0.0554896	0.7538585
		MOL010357	254	2023-05-31 12:44:56	2023-05-31 12:44:56					TRUE	0	MOL010357	0.0000	0.0000	0	0	11101	A(11) A(3) D(16) D(20) N(-) R(-) R(-)	0.868	0.629	0.352	1.129	1.129	1.000	-8.372	-8.372	-8.372	-56.935	10	0	0	0	0	24	3	-2	706.823	3.339	999.949	648.954	334.592	16.403	0.000	2033.539	9.000	23.600	0.0054811	0.0708036	0.7762867
		MOL011337	255	2023-05-31 12:44:56	2023-05-31 12:44:56					TRUE	0	MOL011337	0.0055	0.0000	0	0	6124	A(11) A(4) D(17) D(24) N(-) R(27) R(-)	0.865	0.611	0.326	1.126	1.126	1.000	-8.369	-8.369	-8.369	-71.950	9	0	0	0	0	14	1	-2	594.525	8.705	855.251	202.019	448.691	204.541	0.000	1592.345	9.000	20.750	0.0475889	0.0727856	0.7710739
		MOL008938	256	2023-05-31 12:44:56	2023-05-31 12:44:56					TRUE	0	MOL008938	0.0000	0.0000	0	0	30968	A(6) A(1) D(-) D(10) N(-) R(-) R(14)	0.663	0.602	0.281	1.107	1.107	1.000	-8.359	-8.359	-8.359	-51.438	0	0	0	0	0	11	2	-2	356.372	5.598	651.573	357.996	221.164	72.413	0.000	1126.661	4.000	12.000	0.0278157	0.0368339	0.8036449
		MOL006481	257	2023-05-31 12:44:56	2023-05-31 12:44:56					TRUE	0	MOL006481	0.0012	0.0008	0	0	20648	A(5) A(9) D(-) D(12) N(-) R(18) R(19)	0.909	0.654	0.327	1.146	1.146		-8.313	-8.314	-8.314	-59.788	0	0	0	0	0	9	1	-2	446.410	2.879	666.825	223.849	269.314	173.663	0.000	1231.501	4.000	13.750	0.0067282	0.0412402	0.8332519
		MOL009980	258	2023-05-31 12:44:56	2023-05-31 12:44:56					TRUE	0	MOL009980	0.0000	0.0000	0	0	16128	A(7) A(2) D(20) D(18) N(-) R(-) R(-)	0.592	0.580	0.314	1.141	1.141	1.000	-8.312	-8.312	-8.312	-70.072	15	0	0	0	0	21	2	-2	801.022	3.257	1115.814	758.815	346.886	10.113	0.000	2286.167	10.000	22.850	0.0046406	0.0647582	0.7521631
		MOL008091	259	2023-05-31 12:44:56	2023-05-31 12:44:56					TRUE	0	MOL008091	0.0000	0.0000	0	0	45876	A(10) A(2) D(18) D(21) N(-) R(-) R(-)	0.811	0.650	0.314	1.134	1.134	1.000	-8.311	-8.311	-8.311	-58.394	6	0	0	0	0	11	3	-2	642.610	1.895	801.911	443.202	353.557	5.152	0.000	1621.797	5.000	21.400	0.0022131	0.0596723	0.8324722
		MOL007217	260	2023-05-31 12:44:56	2023-05-31 12:44:56					TRUE	0	MOL007217	0.0167	0.0070	0	0	5740	A(3) A(6) D(13) D(11) N(-) R(17) R(-)	0.881	0.610	0.325	1.116	1.116	1.000	-8.290	-8.297	-8.297	-49.472	1	0	0	0	0	7	0	-2	322.271	8.054	530.725	41.138	319.093	170.493	0.000	907.021	7.000	7.900	0.0715082	0.0393828	0.8538349
		MOL006788	261	2023-05-31 12:44:56	2023-05-31 12:44:56					TRUE	0	MOL006788	0.0053	0.0000	-1	0	40694	A(4) A(7) D(9) D(12) N(-) R(16) R(-)	0.907	0.745	0.289	1.201	1.201	1.000	-8.267	-8.267	-8.267	-47.901	4	0	0	1	0	10	1	-2	332.263	4.988	528.246	114.910	347.952	65.385	0.000	911.576	7.000	12.750	0.0272936	0.0638591	0.8607104
		MOL008158	262	2023-05-31 12:44:56	2023-05-31 12:44:56					TRUE	0	MOL008158	2.1294	2.2667	-1	0	20866	A(5) A(9) D(15) D(14) N(17) R(20) R(-)	0.921	0.653	0.298	1.145	1.145	1.000	-8.265	-10.532	-10.532	-59.038	1	0	0	0	0	10	0	-2	446.410	4.998	649.654	99.925	324.108	225.620	0.000	1215.787	6.000	11.300	0.0205447	0.0426061	0.8479845
		MOL008063	263	2023-05-31 12:44:56	2023-05-31 12:44:56					TRUE	0	MOL008063	0.0048	0.0033	0	0	25895	A(4) A(5) D(7) D(-) N(-) R(11) R(-)	0.858	0.664	0.299	1.113	1.113	1.000	-8.252	-8.256	-8.256	-52.509	1	0	0	0	0	5	1	-2	290.272	5.205	512.412	268.644	184.321	59.447	0.000	885.431	0.000	6.250	0.0306017	0.0000000	0.8702606
		MOL001428	264	2023-05-31 12:44:56	2023-05-31 12:44:56					TRUE	0	MOL001428	0.0006	0.0004	0	0	55133	A(5) A(9) D(10) D(12) N(-) R(17) R(-)	1.093	0.729	0.334	1.125	1.125	1.000	-8.251	-8.252	-8.252	-48.310	0	0	0	0	0	10	1	-2	332.307	2.422	519.066	236.125	201.062	81.878	0.000	937.248	5.000	11.500	0.0062578	0.0495405	0.8923034
		MOL000501	265	2023-05-31 12:44:56	2023-05-31 12:44:56					TRUE	0	MOL000501	0.0082	0.0000	0	0	30045	A(2) A(6) D(8) D(7) N(-) R(12) R(-)	0.969	0.678	0.339	1.151	1.151	1.000	-8.229	-8.229	-8.229	-52.382	0	0	0	0	0	4	0	-2	302.283	6.384	537.369	139.023	187.978	210.368	0.000	913.958	3.000	5.750	0.0445891	0.0185334	0.8475726
		MOL009559	266	2023-05-31 12:44:56	2023-05-31 12:44:56					TRUE	0	MOL009559	0.3076	0.2603	0	0	31045	A(2) A(6) D(14) D(10) N(-) R(17) R(18)	1.114	0.722	0.341	1.124	1.124		-8.227	-8.487	-8.487	-61.498	0	0	0	0	0	11	1	-2	378.335	6.739	623.385	258.612	249.887	114.886	0.000	1095.835	3.000	7.450	0.0414366	0.0206995	0.8245911
		MOL005195	267	2023-05-31 12:44:56	2023-05-31 12:44:56					TRUE	0	MOL005195	0.0014	0.0202	0	0	15541	A(4) A(2) D(12) D(14) N(-) R(-) R(21)	0.717	0.695	0.294	1.254	1.254	1.000	-8.220	-8.240	-8.240	-60.946	1	0	0	0	0	8	0	-2	450.441	6.372	660.294	398.103	160.973	101.218	0.000	1228.579	4.000	9.400	0.0330451	0.0284722	0.8401621
		MOL003307	268	2023-05-31 12:44:56	2023-05-31 12:44:56					TRUE	0	MOL003307	0.0000	0.0000	0	0	5343	A(1) A(6) D(12) D(-) N(-) R(22) R(-)	0.909	0.684	0.335	1.149	1.149	1.000	-8.216	-8.216	-8.216	-72.289	1	0	0	0	0	10	1	-2	534.559	2.642	797.656	461.317	146.392	189.947	0.000	1515.936	4.000	14.900	0.0046055	0.0373595	0.8000858
		MOL006159	269	2023-05-31 12:44:56	2023-05-31 12:44:56					TRUE	0	MOL006159	0.0012	0.0008	0	0	30631	A(7) A(1) D(14) D(18) N(-) R(21) R(-)	0.711	0.544	0.297	1.109	1.109		-8.212	-8.212	-8.212	-69.460	3	0	0	0	0	12	2	-2	534.473	3.111	793.471	230.689	326.748	236.034	0.000	1464.746	6.000	19.800	0.0066067	0.0611238	0.7860963
		MOL000373	270	2023-05-31 12:44:56	2023-05-31 12:44:56					TRUE	0	MOL000373	0.0000	0.0000	0	0	55035	A(4) A(2) D(-) D(12) N(-) R(19) R(20)	1.140	0.707	0.376	1.119	1.119	1.000	-8.208	-8.208	-8.208	-60.288	0	0	0	0	0	9	1	-2	452.457	5.768	698.402	390.069	205.489	102.844	0.000	1291.931	4.000	13.250	0.0257539	0.0379438	0.8213961
		MOL012958	271	2023-05-31 12:44:56	2023-05-31 12:44:56					TRUE	0	MOL012958	0.0000	0.0000	0	0	31378	A(14) A(7) D(20) D(25) N(-) R(-) R(-)	0.587	0.666	0.206	1.120	1.120	1.000	-8.206	-8.206	-8.206	-52.856	16	0	0	0	0	20	4	-2	943.133	9.021	1226.208	872.069	343.383	10.757	0.000	2571.884	10.000	27.750	0.0316450	0.0715647	0.7403465
		MOL012943	272	2023-05-31 12:44:56	2023-05-31 12:44:56					TRUE	0	MOL012943	0.0000	0.0000	0	0	16446	A(4) A(13) D(24) D(19) N(-) R(-) R(-)	0.604	0.631	0.244	1.118	1.118	1.000	-8.205	-8.205	-8.205	-66.646	13	0	0	0	0	15	6	-2	981.182	12.237	1229.339	942.848	282.873	3.618	0.000	2626.378	6.000	24.950	0.0570132	0.0497135	0.7488559
		MOL008377	273	2023-05-31 12:44:56	2023-05-31 12:44:56					TRUE	0	MOL008377	0.0286	0.0214	0	0	30907	A(3) A(8) D(-) D(14) N(-) R(20) R(19)	0.867	0.676	0.245	1.109	1.109	1.000	-8.196	-8.217	-8.217	-75.346	4	0	0	0	0	10	1	-2	448.382	4.495	703.005	113.450	370.386	219.169	0.000	1248.691	7.000	14.000	0.0161785	0.0526889	0.7977071
		MOL004937	274	2023-05-31 12:44:56	2023-05-31 12:44:56					TRUE	0	MOL004937	0.0291	0.0229	0	0	10518	A(4) A(8) D(13) D(11) N(-) R(14) R(-)	0.867	0.691	0.272	1.151	1.151		-8.194	-8.217	-8.217	-49.484	0	0	0	0	0	7	2	-2	286.238	7.247	487.231	105.348	268.262	113.621	0.000	831.076	5.000	10.300	0.0631969	0.0472701	0.8773848
		MOL001698	275	2023-05-31 12:44:56	2023-05-31 12:44:56					TRUE	0	MOL001698	0.0000	0.0000	0	0	40167	A(5) A(-) D(-) D(15) N(-) R(20) R(21)	0.743	0.881	0.302	1.378	1.378	1.000	-8.185	-8.185	-8.185	-68.684	0	0	0	0	0	10	2	-2	542.495	7.120	703.445	356.392	198.715	148.338	0.000	1396.769	4.000	15.250	0.0362987	0.0433581	0.8590496
		MOL008756	276	2023-05-31 12:44:56	2023-05-31 12:44:56					TRUE	0	MOL008756	0.0001	0.0000	0	0	40906	A(11) A(4) D(15) D(12) N(-) R(-) R(-)	0.892	0.644	0.343	1.124	1.124	1.000	-8.185	-8.185	-8.185	-58.211	0	0	0	0	0	9	3	-2	404.370	5.261	604.023	327.087	248.939	27.997	0.000	1122.845	4.000	15.650	0.0246533	0.0518193	0.8649514
		MOL006995	277	2023-05-31 12:44:56	2023-05-31 12:44:56					TRUE	0	MOL006995	0.0000	0.0000	0	0	30753	A(5) A(10) D(-) D(13) N(-) R(-) R(20)	0.526	0.529	0.344	1.139	1.139	1.000	-8.169	-8.169	-8.169	-64.157	0	0	0	0	0	11	4	-2	494.494	4.626	737.558	315.019	238.281	184.258	0.000	1404.862	4.000	15.700	0.0152300	0.0425729	0.8224791
		MOL009836	278	2023-05-31 12:44:56	2023-05-31 12:44:56					TRUE	0	MOL009836	0.0005	0.0003	0	0	16116	A(7) A(2) D(13) D(17) N(-) R(-) R(-)	0.976	0.690	0.323	1.115	1.115		-8.168	-8.168	-8.168	-54.111	1	0	0	0	0	10	4	-2	420.369	6.496	604.369	298.303	269.178	36.888	0.000	1124.108	5.000	17.350	0.0375399	0.0641922	0.8651038
		MOL007953	279	2023-05-31 12:44:56	2023-05-31 12:44:56					TRUE	0	MOL007953	0.0503	0.0318	0	0	30868	A(4) A(7) D(12) D(8) N(-) R(14) R(-)	0.812	0.601	0.304	1.122	1.122	1.000	-8.133	-8.165	-8.165	-59.106	0	0	0	0	0	5	1	-2	304.256	6.438	490.340	34.007	280.178	176.155	0.000	851.690	5.000	7.450	0.0486661	0.0339738	0.8861799
		MOL005034	280	2023-05-31 12:44:56	2023-05-31 12:44:56					TRUE	0	MOL005034	0.0055	0.0000	0	0	5513	A(6) A(1) D(15) D(18) N(-) R(-) R(21)	0.888	0.671	0.260	1.108	1.108	1.000	-8.126	-8.126	-8.126	-54.079	2	0	0	0	0	10	0	-2	434.399	3.622	638.191	158.399	328.552	151.240	0.000	1185.635	6.000	12.450	0.0110630	0.0477853	0.8488838
		MOL001542	281	2023-05-31 12:44:56	2023-05-31 12:44:56					TRUE	0	MOL001542	0.0044	0.0000	0	0	136	A(3) A(8) D(-) D(11) N(-) R(19) R(18)	0.866	0.655	0.379	1.222	1.222	1.000	-8.126	-8.126	-8.126	-61.413	1	0	0	0	0	8	0	-2	446.410	8.514	683.098	166.210	286.705	230.184	0.000	1247.708	5.000	12.250	0.0581027	0.0400994	0.8205225
		MOL009036	282	2023-05-31 12:44:56	2023-05-31 12:44:56					TRUE	0	MOL009036	0.0000	0.0000	0	0	30976	A(2) A(6) D(14) D(11) N(-) R(-) R(-)	0.718	0.651	0.286	1.141	1.141	1.000	-8.111	-8.111	-8.111	-49.217	3	0	0	0	0	14	1	-2	350.365	2.756	593.863	311.779	277.180	4.903	0.000	1053.310	7.000	15.300	0.0072111	0.0681639	0.8430427
		MOL007147	283	2023-05-31 12:44:56	2023-05-31 12:44:56					TRUE	0	MOL007147	0.0000	0.0000	0	0	30768	A(11) A(6) D(16) D(13) N(-) R(-) R(-)	0.583	0.641	0.345	1.235	1.235	1.000	-8.111	-8.111	-8.111	-58.053	1	0	0	0	0	10	3	-2	406.386	4.688	643.321	352.346	273.570	17.405	0.000	1153.425	6.000	16.350	0.0190519	0.0622538	0.8267934
		MOL004567	284	2023-05-31 12:44:56	2023-05-31 12:44:56					TRUE	0	MOL004567	0.0229	0.0157	0	0	10480	A(3) A(6) D(15) D(12) N(-) R(-) R(19)	0.740	0.588	0.291	1.132	1.132	1.000	-8.103	-8.119	-8.119	-64.948	0	0	0	0	0	8	1	-2	434.399	1.415	678.953	164.962	294.193	219.797	0.000	1220.747	5.000	12.500	0.0016393	0.0411676	0.8135973
		MOL004649	285	2023-05-31 12:44:56	2023-05-31 12:44:56					TRUE	0	MOL004649	0.0026	0.0018	0	0	45473	A(4) A(5) D(10) D(8) N(-) R(-) R(11)	0.628	0.629	0.184	1.119	1.119	1.000	-8.083	-8.085	-8.085	-43.894	0	0	0	0	0	4	0	-2	244.204	8.363	425.485	116.801	249.358	59.326	0.000	707.838	4.000	10.300	0.0988040	0.0484153	0.9027550
		MOL010974	286	2023-05-31 12:44:56	2023-05-31 12:44:56					TRUE	0	MOL010974	0.0000	0.0000	0	0	6087	A(4) A(7) D(-) D(11) N(-) R(16) R(-)	0.813	0.653	0.315	1.136	1.136	1.000	-8.072	-8.072	-8.072	-56.197	0	0	0	0	0	7	1	-2	356.329	4.639	566.665	350.100	184.528	32.037	0.000	1013.927	3.000	12.050	0.0212271	0.0368316	0.8613432
		MOL005830	287	2023-05-31 12:44:56	2023-05-31 12:44:56					TRUE	0	MOL005830	1.4677	1.5762	-1	0	15629	A(5) A(-) D(13) D(12) N(19) R(-) R(21)	0.963	0.743	0.353	1.233	1.233	1.000	-8.065	-9.641	-9.641	-70.151	5	0	0	0	0	10	1	-2	458.378	7.677	640.795	49.924	377.219	213.652	0.000	1188.570	8.000	8.750	0.0495902	0.0386219	0.8468293
		MOL007549	288	2023-05-31 12:44:56	2023-05-31 12:44:56					TRUE	0	MOL007549	0.0013	0.0009	0	0	25833	A(1) A(4) D(8) D(6) N(-) R(-) R(10)	0.674	0.682	0.203	1.170	1.170	1.000	-8.065	-8.066	-8.066	-33.526	0	0	0	0	0	3	0	-2	242.231	5.581	460.524	215.355	232.061	13.108	0.000	761.693	3.000	8.600	0.0408911	0.0323450	0.8758572
		MOL012430	289	2023-05-31 12:44:56	2023-05-31 12:44:56					TRUE	0	MOL012430	0.0083	0.0000	0	0	46352	A(3) A(-) D(15) D(12) N(-) R(18) R(19)	1.006	0.703	0.314	1.130	1.130	1.000	-8.065	-8.065	-8.065	-67.583	1	0	0	0	0	8	1	-2	434.399	3.342	690.041	187.727	314.420	187.893	0.000	1227.586	5.000	11.550	0.0091007	0.0374276	0.8035108
		MOL011046	290	2023-05-31 12:44:56	2023-05-31 12:44:56					TRUE	0	MOL011046	0.0000	0.0000	0	0	6096	A(6) A(2) D(-) D(8) N(-) R(-) R(11)	0.629	0.641	0.298	1.173	1.173	1.000	-8.061	-8.061	-8.061	-47.607	0	0	0	0	0	8	1	-2	301.252	7.967	518.547	114.474	272.236	131.837	0.000	882.886	4.000	10.250	0.0718951	0.0395335	0.8583141
		MOL005806	291	2023-05-31 12:44:56	2023-05-31 12:44:56					TRUE	0	MOL005806	0.0000	0.0000	0	0	15626	A(3) A(5) D(-) D(7) N(-) R(10) R(11)	0.843	0.661	0.321	1.184	1.184	1.000	-8.056	-8.056	-8.056	-46.270	0	0	0	0	0	6	1	-1	304.299	6.287	477.176	134.136	149.896	193.144	0.000	866.010	2.000	6.200	0.0456480	0.0183750	0.9208073
		MOL007778	292	2023-05-31 12:44:56	2023-05-31 12:44:56					TRUE	0	MOL007778	0.0093	0.0044	0	0	45800	A(5) A(10) D(13) D(16) N(-) R(19) R(-)	0.906	0.745	0.279	1.191	1.191	1.000	-8.056	-8.060	-8.060	-68.934	2	0	0	0	0	10	1	-2	448.382	7.569	677.775	114.595	337.533	225.647	0.000	1237.211	6.000	13.000	0.0463041	0.0469822	0.8223222
		MOL006809	293	2023-05-31 12:44:56	2023-05-31 12:44:56					TRUE	0	MOL006809	0.0451	0.0299	-2	0	25743	A(8) A(10) D(18) D(13) N(-) R(-) R(22)	0.956	0.714	0.283	1.138	1.138		-8.022	-8.052	-8.052	-62.649	8	0	0	2	0	14	3	-2	518.384	9.164	662.196	130.586	479.611	51.998	0.000	1271.079	9.000	19.750	0.0660664	0.0894750	0.8569590
		MOL009291	294	2023-05-31 12:44:56	2023-05-31 12:44:56					TRUE	0	MOL009291	1.6114	1.7121	-1	0	21047	A(4) A(10) D(16) D(13) N(19) R(22) R(-)	0.909	0.664	0.312	1.178	1.178	1.000	-8.010	-9.722	-9.722	-60.010	4	0	0	0	0	11	1	-2	464.382	6.524	699.149	104.774	406.207	188.168	0.000	1260.218	7.000	13.750	0.0337708	0.0520334	0.8070356
		MOL002051	295	2023-05-31 12:44:56	2023-05-31 12:44:56					TRUE	0	MOL002051	1.8012	1.9170	-1	0	35206	A(4) A(8) D(13) D(15) N(-) R(20) R(21)	0.803	0.658	0.295	1.227	1.227	1.000	-7.959	-9.876	-9.876	-56.785	4	0	0	0	0	12	1	-2	464.382	6.714	634.025	67.082	376.005	190.938	0.000	1196.682	7.000	13.750	0.0376657	0.0573780	0.8597615
		MOL003740	296	2023-05-31 12:44:56	2023-05-31 12:44:56					TRUE	0	MOL003740	0.0000	0.0000	0	0	20376	A(6) A(2) D(-) D(10) N(-) R(14) R(-)	0.631	0.674	0.276	1.184	1.184	1.000	-7.951	-7.951	-7.951	-49.416	0	0	0	0	0	9	1	-2	328.318	2.066	568.148	284.146	221.318	62.684	0.000	990.818	4.000	12.000	0.0043062	0.0422425	0.8459922
		MOL009630	297	2023-05-31 12:44:56	2023-05-31 12:44:56					TRUE	0	MOL009630	0.0003	0.0000	-1	0	21083	A(7) A(3) D(11) D(14) N(-) R(-) R(-)	0.592	0.660	0.345	1.251	1.251	1.000	-7.944	-7.944	-7.944	-48.222	3	0	0	0	0	12	1	-2	338.268	8.956	508.773	197.331	308.296	3.146	0.000	910.654	7.000	16.400	0.0880825	0.0852842	0.8930513
		MOL001682	298	2023-05-31 12:44:56	2023-05-31 12:44:56					TRUE	0	MOL001682	0.0000	0.0000	0	0	30164	A(3) A(6) D(15) D(12) N(-) R(-) R(-)	0.613	0.556	0.335	1.131	1.131	1.000	-7.939	-7.939	-7.939	-47.692	1	0	0	0	0	9	4	-2	406.386	8.854	645.189	361.663	260.609	22.917	0.000	1157.658	5.000	17.300	0.0677141	0.0599576	0.8264156
		MOL013118	299	2023-05-31 12:44:56	2023-05-31 12:44:56					TRUE	0	MOL013118	2.3033	2.4554	-1	0	41386	A(4) A(8) D(14) D(13) N(18) R(20) R(-)	0.888	0.614	0.363	1.195	1.195	1.000	-7.927	-10.383	-10.383	-60.421	1	0	0	0	0	9	1	-2	450.398	6.055	617.688	136.001	306.457	175.230	0.000	1200.371	6.000	13.250	0.0305396	0.0525439	0.8843138
		MOL012546	300	2023-05-31 12:44:56	2023-05-31 12:44:56					TRUE	0	MOL012546	0.0260	0.0191	0	0	26337	A(4) A(2) D(-) D(13) N(-) R(18) R(19)	0.941	0.625	0.388	1.161	1.161	1.000	-7.910	-7.929	-7.929	-55.866	3	0	0	0	0	8	0	-2	434.399	6.261	656.821	132.058	342.695	182.068	0.000	1203.721	6.000	12.500	0.0325640	0.0466164	0.8331730
		MOL000636	301	2023-05-31 12:44:56	2023-05-31 12:44:56					TRUE	0	MOL000636	0.1590	0.1506	0	0	10069	A(1) A(3) D(14) D(10) N(-) R(-) R(-)	0.579	0.566	0.314	1.130	1.130		-7.899	-8.050	-8.050	-55.189	0	0	0	0	0	9	2	-2	368.340	7.975	571.669	210.496	264.044	97.130	0.000	1037.903	5.000	14.650	0.0612770	0.0573031	0.8672112
		MOL013300	302	2023-05-31 12:44:56	2023-05-31 12:44:56					TRUE	0	MOL013300	0.0324	0.0198	0	0	21441	A(5) A(6) D(10) D(9) N(-) R(11) R(-)	1.053	0.671	0.350	1.107	1.107	1.000	-7.882	-7.901	-7.901	-45.395	0	0	0	0	0	4	0	-2	288.256	3.731	505.719	29.533	238.946	237.239	0.000	854.436	4.000	6.700	0.0162953	0.0264969	0.8610778
		MOL005385	303	2023-05-31 12:44:56	2023-05-31 12:44:56					TRUE	0	MOL005385	1.7074	1.8372	-1	0	55526	A(3) A(7) D(9) D(13) N(-) R(15) R(-)	0.909	0.674	0.293	1.132	1.132		-7.863	-9.700	-9.700	-51.302	0	0	0	0	0	9	2	-2	302.237	5.866	504.889	101.014	328.006	75.869	0.000	862.025	6.000	10.100	0.0399225	0.0490005	0.8675914
		MOL002751	304	2023-05-31 12:44:56	2023-05-31 12:44:56					TRUE	0	MOL002751	1.6984	1.8088	-1	0	40286	A(2) A(9) D(16) D(12) N(19) R(22) R(-)	0.932	0.696	0.309	1.192	1.192	1.000	-7.862	-9.671	-9.671	-61.278	4	0	0	0	0	11	1	-2	464.382	4.789	652.004	90.644	370.323	191.037	0.000	1217.395	7.000	13.750	0.0188371	0.0557958	0.8456726
		MOL010169	305	2023-05-31 12:44:56	2023-05-31 12:44:56					TRUE	0	MOL010169	0.0043	0.0028	0	0	56013	A(6) A(5) D(-) D(9) N(-) R(13) R(11)	0.950	0.620	0.418	1.181	1.181	1.000	-7.853	-7.856	-7.856	-55.661	0	0	0	0	0	5	1	-2	342.304	7.336	557.264	61.126	210.218	285.920	0.000	967.980	3.000	7.200	0.0556031	0.0223786	0.8492100
		MOL012725	306	2023-05-31 12:44:56	2023-05-31 12:44:56					TRUE	0	MOL012725	0.1207	0.0981	0	0	16413	A(6) A(3) D(10) D(11) N(-) R(20) R(-)	0.901	0.648	0.293	1.111	1.111	1.000	-7.849	-7.947	-7.947	-74.257	5	0	0	0	0	9	0	-2	580.590	7.895	907.751	115.491	303.905	488.355	0.000	1681.903	6.000	6.750	0.0370568	0.0182143	0.7534699
		MOL005863	307	2023-05-31 12:44:56	2023-05-31 12:44:56					TRUE	0	MOL005863	1.8765	2.0150	-2	0	601	A(7) A(9) D(18) D(17) N(-) R(-) R(22)	0.789	0.661	0.309	1.199	1.199		-7.830	-9.845	-9.845	-69.500	4	0	0	0	0	14	3	-2	498.396	4.188	775.521	189.752	407.712	178.057	0.000	1374.300	7.000	15.750	0.0127611	0.0537323	0.7708307
		MOL006938	308	2023-05-31 12:44:56	2023-05-31 12:44:56					TRUE	0	MOL006938	0.0022	0.0015	0	0	55696	A(1) A(4) D(8) D(6) N(-) R(-) R(9)	0.686	0.597	0.249	1.125	1.125	1.000	-7.822	-7.823	-7.823	-46.647	0	0	0	0	0	3	0	-2	228.204	7.049	404.646	131.277	229.547	43.822	0.000	676.763	3.000	8.600	0.0734146	0.0368116	0.9212581
		MOL009072	309	2023-05-31 12:44:56	2023-05-31 12:44:56					TRUE	0	MOL009072	0.0067	0.0000	0	0	30979	A(5) A(7) D(-) D(13) N(-) R(17) R(18)	0.836	0.635	0.306	1.146	1.146	1.000	-7.817	-7.817	-7.817	-63.734	1	0	0	0	0	9	1	-2	434.399	4.939	684.715	162.753	312.070	209.892	0.000	1231.682	5.000	12.500	0.0198059	0.0408211	0.8115604
		MOL007988	310	2023-05-31 12:44:56	2023-05-31 12:44:56					TRUE	0	MOL007988	0.0073	0.0000	0	0	25889	A(4) A(7) D(9) D(12) N(-) R(14) R(-)	0.944	0.707	0.274	1.128	1.128	1.000	-7.810	-7.810	-7.810	-67.593	0	0	0	0	0	13	1	-2	418.443	2.237	681.308	243.273	195.813	242.222	0.000	1268.136	2.000	5.950	0.0039464	0.0123506	0.8316337
		MOL001734	311	2023-05-31 12:44:56	2023-05-31 12:44:56					TRUE	0	MOL001734	0.0017	0.0011	-1	0	40171	A(6) A(-) D(10) D(8) N(11) R(-) R(12)	0.681	0.781	0.268	1.331	1.331		-7.807	-7.808	-7.808	-64.770	0	0	0	1	0	8	3	-2	379.323	6.941	623.180	130.073	293.250	199.857	0.000	1095.182	3.000	10.850	0.0439875	0.0301562	0.8245354
		MOL006429	312	2023-05-31 12:44:56	2023-05-31 12:44:56					TRUE	0	MOL006429	0.0058	0.0000	0	0	15701	A(6) A(7) D(16) D(12) N(-) R(-) R(20)	0.517	0.599	0.199	1.151	1.151	1.000	-7.798	-7.798	-7.798	-68.654	1	0	0	0	0	10	1	-2	462.409	5.542	687.538	155.376	313.491	218.672	0.000	1279.409	5.000	13.000	0.0240057	0.0422797	0.8289748
		MOL006256	313	2023-05-31 12:44:56	2023-05-31 12:44:56					TRUE	0	MOL006256	0.0025	0.0017	0	0	20629	A(2) A(7) D(-) D(12) N(-) R(-) R(20)	0.654	0.675	0.347	1.248	1.248		-7.786	-7.787	-7.787	-53.600	0	0	0	0	0	8	2	-2	440.446	7.916	653.229	289.719	242.275	121.235	0.000	1237.099	5.000	14.450	0.0506532	0.0494638	0.8531704
		MOL003354	314	2023-05-31 12:44:56	2023-05-31 12:44:56					TRUE	0	MOL003354	0.0089	0.0000	0	0	50366	A(5) A(6) D(13) D(11) N(-) R(-) R(15)	0.605	0.664	0.139	1.119	1.119	1.000	-7.758	-7.758	-7.758	-54.853	0	0	0	0	0	6	0	-2	306.271	1.315	516.164	47.580	264.164	204.420	0.000	880.068	6.000	7.150	0.0019636	0.0339308	0.8604422
		MOL007865	315	2023-05-31 12:44:56	2023-05-31 12:44:56					TRUE	0	MOL007865	0.5271	0.4327	0	0	25862	A(4) A(7) D(10) D(-) N(-) R(-) R(17)	0.840	0.672	0.335	1.165	1.165	1.000	-7.758	-8.191	-8.191	-65.521	1	0	0	0	0	11	2	-2	474.550	3.857	730.161	519.970	186.507	23.684	0.000	1429.556	1.000	10.250	0.0104069	0.0140380	0.8405185
		MOL006329	316	2023-05-31 12:44:56	2023-05-31 12:44:56					TRUE	0	MOL006329	1.8114	1.9103	-1	0	10659	A(1) A(13) D(21) D(-) N(23) R(27) R(-)	0.821	0.659	0.302	1.174	1.174		-7.748	-9.658	-9.658	-82.454	7	0	0	0	0	14	2	-2	600.489	8.738	859.822	81.107	466.186	312.529	0.000	1595.724	8.000	15.550	0.0478478	0.0511525	0.7680596
		MOL007749	317	2023-05-31 12:44:56	2023-05-31 12:44:56					TRUE	0	MOL007749	0.0000	0.0000	0	0	25855	A(11) A(5) D(15) D(17) N(-) R(-) R(-)	0.610	0.689	0.292	1.222	1.222	1.000	-7.747	-7.747	-7.747	-52.861	0	0	0	0	0	10	3	-2	406.386	3.795	633.134	283.547	273.741	75.846	0.000	1152.343	6.000	16.350	0.0124972	0.0632554	0.8395704
		MOL010489	318	2023-05-31 12:44:56	2023-05-31 12:44:56					TRUE	0	MOL010489	0.0089	0.0000	0	0	6050	A(4) A(7) D(13) D(8) N(-) R(15) R(-)	0.807	0.598	0.316	1.134	1.134	1.000	-7.735	-7.735	-7.735	-53.063	1	0	0	0	0	6	0	-2	306.271	0.819	518.000	44.226	268.251	205.522	0.000	886.161	6.000	7.150	0.0007578	0.0338105	0.8613456
		MOL006619	319	2023-05-31 12:44:56	2023-05-31 12:44:56					TRUE	0	MOL006619	0.0023	0.0016	0	0	45674	A(4) A(1) D(-) D(17) N(-) R(23) R(24)	0.764	0.690	0.356	1.288	1.288	1.000	-7.733	-7.734	-7.734	-74.299	7	0	0	0	0	13	2	-2	580.541	7.321	842.330	330.046	278.189	234.095	0.000	1595.737	7.000	21.250	0.0335906	0.0667460	0.7840134
		MOL010510	320	2023-05-31 12:44:56	2023-05-31 12:44:56					TRUE	0	MOL010510	0.0000	0.0000	0	0	51140	A(1) A(6) D(-) D(7) N(-) R(12) R(13)	0.860	0.622	0.323	1.137	1.137	1.000	-7.733	-7.733	-7.733	-53.644	0	0	0	0	0	7	0	-2	318.326	5.786	623.443	155.062	235.190	233.192	0.000	1039.429	3.000	8.300	0.0322064	0.0230591	0.7959724
		MOL007930	321	2023-05-31 12:44:56	2023-05-31 12:44:56					TRUE	0	MOL007930	0.0066	0.0000	0	0	45859	A(6) A(11) D(-) D(16) N(-) R(26) R(27)	0.764	0.642	0.368	1.252	1.252	1.000	-7.732	-7.732	-7.732	-72.607	8	0	0	0	0	14	2	-2	610.568	3.440	906.835	371.093	364.809	170.933	0.000	1673.336	7.000	20.050	0.0070705	0.0584972	0.7516671
		MOL008220	322	2023-05-31 12:44:56	2023-05-31 12:44:56					TRUE	0	MOL008220	0.0000	0.0000	0	0	30895	A(2) A(6) D(-) D(11) N(-) R(17) R(18)	0.839	0.651	0.353	1.207	1.207	1.000	-7.726	-7.726	-7.726	-71.166	1	0	0	0	0	9	0	-2	460.480	2.961	747.743	322.604	184.658	240.481	0.000	1369.763	4.000	11.800	0.0063992	0.0315617	0.7977063
		MOL002935	323	2023-05-31 12:44:56	2023-05-31 12:44:56					TRUE	0	MOL002935	0.0098	0.0071	-1	0	25344	A(4) A(7) D(-) D(11) N(-) R(18) R(19)	1.005	0.678	0.369	1.161	1.161		-7.707	-7.714	-7.714	-57.724	1	0	0	1	0	8	1	-2	460.393	5.348	694.460	99.089	318.791	276.580	0.000	1253.681	4.000	10.600	0.0228105	0.0305273	0.8096727
		MOL006698	324	2023-05-31 12:44:56	2023-05-31 12:44:56					TRUE	0	MOL006698	0.0018	0.0012	0	0	10703	A(4) A(8) D(13) D(9) N(-) R(16) R(-)	0.887	0.742	0.280	1.200	1.200		-7.706	-7.707	-7.707	-62.074	0	0	0	0	0	12	1	-2	404.416	4.671	680.335	253.983	213.227	213.125	0.000	1219.408	5.000	10.750	0.0178960	0.0353322	0.8113502
		MOL007377	325	2023-05-31 12:44:56	2023-05-31 12:44:56					TRUE	0	MOL007377	0.0718	0.0630	-1	0	20772	A(6) A(7) D(-) D(11) N(-) R(-) R(14)	0.566	0.654	0.265	1.174	1.174	1.000	-7.702	-7.765	-7.765	-58.581	0	0	0	0	0	9	2	-2	342.302	2.102	586.505	186.117	303.721	96.667	0.000	1022.449	4.000	12.250	0.0043194	0.0417729	0.8368631
		MOL004022	326	2023-05-31 12:44:56	2023-05-31 12:44:56					TRUE	0	MOL004022	1.8328	1.9333	-1	0	20409	A(2) A(-) D(23) D(18) N(-) R(29) R(30)	0.962	0.853	0.206	1.196	1.196		-7.695	-9.628	-9.628	-100.754	10	0	0	0	0	18	4	-2	650.503	4.508	958.606	152.813	565.697	240.095	0.000	1748.654	10.000	17.850	0.0116238	0.0588841	0.7322527
		MOL012926	327	2023-05-31 12:44:56	2023-05-31 12:44:56					TRUE	0	MOL012926	0.0112	0.0079	0	0	51395	A(2) A(3) D(4) D(5) N(-) R(7) R(-)	0.990	0.714	0.279	1.114	1.114	1.000	-7.695	-7.703	-7.703	-39.567	0	0	0	0	0	3	0	-2	206.201	2.840	383.650	63.088	181.647	138.915	0.000	636.459	3.000	4.250	0.0126730	0.0191873	0.9327035
		MOL011107	328	2023-05-31 12:44:56	2023-05-31 12:44:56					TRUE	0	MOL011107	0.0010	0.0005	0	0	56116	A(3) A(2) D(10) D(7) N(-) R(-) R(12)	0.835	0.684	0.243	1.132	1.132		-7.691	-7.691	-7.691	-53.166	0	0	0	0	0	6	2	-2	293.276	7.331	492.405	91.012	199.273	202.121	0.000	864.766	4.000	9.550	0.0621529	0.0387892	0.8914730
		MOL004900	329	2023-05-31 12:44:56	2023-05-31 12:44:56					TRUE	0	MOL004900	0.0050	0.0036	-3	0	10514	A(9) A(2) D(16) D(13) N(-) R(-) R(-)	0.701	0.669	0.316	1.196	1.196		-7.671	-7.674	-7.674	-51.522	12	0	0	3	0	14	2	-2	822.942	7.727	1046.751	586.094	430.324	30.332	0.000	2161.336	7.000	21.000	0.0276240	0.0530793	0.7723308
		MOL001750	330	2023-05-31 12:44:56	2023-05-31 12:44:56					TRUE	0	MOL001750	0.0000	0.0000	-1	0	160	A(5) A(7) D(13) D(11) N(-) R(-) R(18)	0.782	0.635	0.295	1.163	1.163	1.000	-7.670	-7.670	-7.670	-56.542	1	0	0	1	0	13	1	-2	448.462	6.747	695.317	124.533	294.775	236.908	39.101	1231.837	6.000	14.000	0.0369590	0.0493198	0.7992537
		MOL000762	331	2023-05-31 12:44:56	2023-05-31 12:44:56					TRUE	0	MOL000762	0.0378	0.0226	0	0	25071	A(8) A(-) D(13) D(14) N(-) R(21) R(19)	0.996	0.760	0.315	1.193	1.193		-7.659	-7.681	-7.681	-57.288	1	0	0	0	0	7	0	-2	510.499	5.656	706.352	153.933	269.702	282.717	0.000	1359.967	2.000	5.450	0.0235248	0.0109117	0.8404198
		MOL006504	332	2023-05-31 12:44:56	2023-05-31 12:44:56					TRUE	0	MOL006504	1.4614	1.5704	-1	0	15710	A(4) A(-) D(11) D(10) N(17) R(-) R(19)	0.965	0.743	0.354	1.233	1.233	1.000	-7.638	-9.209	-9.209	-73.339	4	0	0	0	0	9	1	-2	442.378	4.058	634.683	50.366	350.517	233.801	0.000	1172.890	7.000	8.000	0.0140401	0.0333489	0.8474479
		MOL004968	333	2023-05-31 12:44:56	2023-05-31 12:44:56					TRUE	0	MOL004968	0.0042	0.0000	0	0	45503	A(3) A(2) D(6) D(8) N(-) R(12) R(-)	0.910	0.718	0.363	1.247	1.247	1.000	-7.637	-7.637	-7.637	-54.096	0	0	0	0	0	8	0	-2	288.299	2.060	527.048	143.835	187.136	196.077	0.000	914.263	4.000	3.750	0.0046420	0.0142302	0.8643614
		MOL011178	334	2023-05-31 12:44:56	2023-05-31 12:44:56					TRUE	0	MOL011178	0.0038	0.0027	-1	0	51227	A(1) A(-) D(7) D(6) N(17) R(-) R(-)	1.152	0.676	0.412	1.110	1.110		-7.619	-7.622	-7.622	-50.928	0	0	0	1	0	7	1	-2	514.658	6.974	781.954	539.422	238.451	4.081	0.000	1530.450	3.000	11.400	0.0317782	0.0252513	0.8213535
		MOL006795	335	2023-05-31 12:44:56	2023-05-31 12:44:56					TRUE	0	MOL006795	0.0932	0.0757	-1	0	15736	A(3) A(9) D(14) D(11) N(-) R(16) R(-)	0.804	0.624	0.294	1.139	1.139		-7.617	-7.693	-7.693	-50.998	4	0	0	1	0	9	2	-2	344.231	4.261	525.814	55.214	403.226	67.375	0.000	912.520	6.000	12.650	0.0198951	0.0589296	0.8652885
		MOL007865	336	2023-05-31 12:44:56	2023-05-31 12:44:56					TRUE	0	MOL007865	0.5271	0.4327	0	0	25864	A(3) A(7) D(10) D(-) N(-) R(-) R(17)	0.819	0.669	0.297	1.133	1.133	1.000	-7.607	-8.039	-8.039	-61.978	1	0	0	0	0	11	2	-2	474.550	3.628	750.259	565.833	167.529	16.897	0.000	1436.906	1.000	10.250	0.0091605	0.0136620	0.8208042
		MOL008243	337	2023-05-31 12:44:56	2023-05-31 12:44:56					TRUE	0	MOL008243	0.0021	0.0014	0	0	25912	A(6) A(8) D(-) D(12) N(-) R(20) R(18)	0.926	0.695	0.309	1.161	1.161	1.000	-7.603	-7.604	-7.604	-68.738	0	0	0	0	0	7	1	-2	458.464	5.621	743.488	296.180	224.823	222.484	0.000	1338.219	5.000	11.250	0.0236083	0.0338348	0.7899074
		MOL005073	338	2023-05-31 12:44:56	2023-05-31 12:44:56					TRUE	0	MOL005073	0.1864	0.1523	0	0	20524	A(1) A(-) D(11) D(-) N(-) R(13) R(14)	0.897	0.866	0.300	1.302	1.302	1.000	-7.596	-7.748	-7.748	-51.908	0	0	0	0	0	5	2	-2	320.255	3.676	522.697	178.452	276.816	67.429	0.000	900.524	3.000	8.750	0.0150059	0.0289947	0.8628033
		MOL013188	339	2023-05-31 12:44:56	2023-05-31 12:44:56					TRUE	0	MOL013188	0.0000	0.0000	0	0	11389	A(1) A(8) D(-) D(9) N(-) R(18) R(-)	0.574	0.623	0.250	1.125	1.125	1.000	-7.591	-7.591	-7.591	-58.502	0	0	0	0	0	11	1	-1	448.512	4.921	688.584	595.683	22.953	69.947	0.000	1333.928	1.000	7.900	0.0181575	0.0114728	0.8510657
		MOL011714	340	2023-05-31 12:44:56	2023-05-31 12:44:56					TRUE	0	MOL011714	0.0006	0.0004	0	0	6156	A(4) A(1) D(6) D(-) N(-) R(-) R(10)	0.855	0.659	0.298	1.108	1.108	1.000	-7.586	-7.587	-7.587	-43.202	0	0	0	0	0	8	1	-1	268.309	6.293	509.321	307.486	125.727	76.108	0.000	898.115	3.000	5.200	0.0440910	0.0176837	0.8838824
		MOL009308	341	2023-05-31 12:44:56	2023-05-31 12:44:56					TRUE	0	MOL009308	1.8050	1.9211	-1	0	46015	A(5) A(10) D(16) D(13) N(18) R(21) R(-)	0.935	0.655	0.307	1.147	1.147	1.000	-7.583	-9.504	-9.504	-67.486	0	0	0	0	0	9	1	-2	448.382	5.670	676.101	164.189	297.032	214.880	0.000	1212.265	6.000	12.050	0.0265178	0.0436567	0.8132393
		MOL008081	342	2023-05-31 12:44:56	2023-05-31 12:44:56					TRUE	0	MOL008081	0.0000	0.0000	0	0	55810	A(14) A(13) D(22) D(18) N(-) R(-) R(-)	0.852	0.694	0.272	1.119	1.119	1.000	-7.551	-7.551	-7.551	-52.660	4	0	0	0	0	12	3	-2	644.625	5.571	752.529	449.832	294.316	8.381	0.000	1592.945	6.000	22.050	0.0194833	0.0717730	0.8765477
		MOL003109	343	2023-05-31 12:44:56	2023-05-31 12:44:56					TRUE	0	MOL003109	0.0001	0.0000	0	0	25360	A(6) A(3) D(12) D(14) N(-) R(-) R(-)	0.615	0.564	0.304	1.108	1.108	1.000	-7.542	-7.542	-7.542	-46.644	0	0	0	0	0	11	3	-2	388.371	4.045	619.387	319.800	234.626	64.960	0.000	1129.760	3.000	14.900	0.0144828	0.0416663	0.8469554
		MOL006952	344	2023-05-31 12:44:56	2023-05-31 12:44:56					TRUE	0	MOL006952	0.0000	0.0000	0	0	5716	A(5) A(2) D(-) D(10) N(-) R(12) R(-)	0.379	0.627	0.243	1.173	1.173	1.000	-7.530	-7.530	-7.530	-35.656	0	0	0	0	0	7	1	-2	200.194	2.602	416.112	138.587	194.233	83.292	0.000	668.857	4.000	9.300	0.0101188	0.0446995	0.8888811
		MOL011123	345	2023-05-31 12:44:56	2023-05-31 12:44:56					TRUE	0	MOL011123	0.0014	0.0000	0	0	16261	A(5) A(1) D(8) D(10) N(-) R(-) R(13)	0.767	0.646	0.283	1.169	1.169	1.000	-7.524	-7.524	-7.524	-56.870	0	0	0	0	0	9	0	-2	374.390	9.315	588.020	246.862	187.052	154.106	0.000	1107.792	3.000	6.750	0.0783226	0.0198825	0.8805314
		MOL005765	346	2023-05-31 12:44:56	2023-05-31 12:44:56					TRUE	0	MOL005765	0.7552	0.7289	0	0	50600	A(3) A(1) D(-) D(7) N(-) R(15) R(13)	0.687	0.691	0.256	1.226	1.226	1.000	-7.519	-8.248	-8.248	-72.243	1	0	0	0	0	12	0	-2	456.537	2.671	718.465	168.444	174.106	375.914	0.000	1377.330	4.000	3.750	0.0051815	0.0104389	0.8332689
		MOL002912	347	2023-05-31 12:44:56	2023-05-31 12:44:56					TRUE	0	MOL002912	0.0116	0.0085	-1	0	35321	A(3) A(8) D(14) D(12) N(-) R(-) R(16)	0.870	0.655	0.274	1.116	1.116	1.000	-7.513	-7.522	-7.522	-63.246	2	0	0	1	0	8	1	-2	448.382	9.598	672.515	117.465	319.319	235.731	0.000	1235.233	4.000	11.800	0.0745709	0.0350921	0.8278697
		MOL006505	348	2023-05-31 12:44:56	2023-05-31 12:44:56					TRUE	0	MOL006505	0.0042	0.0000	0	0	20651	A(4) A(5) D(11) D(9) N(-) R(-) R(13)	0.605	0.664	0.139	1.120	1.120	1.000	-7.506	-7.506	-7.506	-53.841	0	0	0	0	0	5	0	-2	290.272	5.315	512.051	66.834	239.530	205.687	0.000	868.790	5.000	5.450	0.0325106	0.0237995	0.8599279
		MOL000350	349	2023-05-31 12:44:56	2023-05-31 12:44:56					TRUE	0	MOL000350	0.0250	0.0183	0	0	5033	A(6) A(2) D(7) D(9) N(-) R(-) R(12)	0.650	0.666	0.159	1.121	1.121	1.000	-7.501	-7.519	-7.519	-54.528	0	0	0	0	0	4	0	-2	302.283	3.868	536.982	140.565	198.104	198.313	0.000	910.762	2.000	4.750	0.0164245	0.0125097	0.8462037
		MOL002007	350	2023-05-31 12:44:56	2023-05-31 12:44:56					TRUE	0	MOL002007	1.8114	1.9265	-1	0	184	A(5) A(10) D(14) D(18) N(20) R(21) R(-)	1.039	0.707	0.337	1.158	1.158	1.000	-7.497	-9.424	-9.424	-64.636	4	0	0	0	0	10	1	-2	464.382	6.998	666.429	115.150	371.241	180.037	0.000	1214.723	7.000	12.800	0.0403200	0.0508165	0.8261571
		MOL010612	351	2023-05-31 12:44:56	2023-05-31 12:44:56					TRUE	0	MOL010612	0.6055	0.3388	-1	0	21161	A(14) A(3) D(22) D(26) N(-) R(32) R(33)	0.988	0.680	0.291	1.120	1.120	0.988	-7.496	-7.835	-7.835	-77.494	10	0	0	0	0	17	0	-2	742.559	4.985	914.198	0.000	439.079	475.118	0.000	1808.427	12.000	12.000	0.0137394	0.0454707	0.7852214
		MOL011103	352	2023-05-31 12:44:56	2023-05-31 12:44:56					TRUE	0	MOL011103	0.0000	0.0000	-2	0	36230	A(6) A(-) D(-) D(12) N(15) R(17) R(-)	0.707	0.687	0.299	1.195	1.195	1.000	-7.492	-7.492	-7.492	-55.223	4	0	0	2	0	15	1	-2	528.520	5.184	756.974	131.531	451.799	153.372	20.273	1349.401	6.000	18.500	0.0199138	0.0598641	0.7801497
		MOL002324	353	2023-05-31 12:44:56	2023-05-31 12:44:56					TRUE	0	MOL002324	0.0000	0.0000	-2	0	45231	A(6) A(-) D(-) D(12) N(15) R(17) R(-)	0.707	0.687	0.299	1.195	1.195	1.000	-7.492	-7.492	-7.492	-55.223	4	0	0	2	0	15	1	-2	528.520	5.184	756.974	131.531	451.799	153.372	20.273	1349.401	6.000	18.500	0.0199138	0.0598641	0.7801497
		MOL001754	354	2023-05-31 12:44:56	2023-05-31 12:44:56					TRUE	0	MOL001754	0.0012	0.0000	0	0	20168	A(4) A(1) D(8) D(7) N(-) R(13) R(-)	1.185	0.773	0.339	1.120	1.120	1.000	-7.485	-7.485	-7.485	-49.862	0	0	0	0	0	9	0	-2	360.406	2.402	583.462	272.875	130.654	179.933	0.000	1081.879	3.000	6.400	0.0053310	0.0189989	0.8735172
		MOL008156	355	2023-05-31 12:44:56	2023-05-31 12:44:56					TRUE	0	MOL008156	0.0429	0.0272	0	0	10876	A(6) A(5) D(9) D(10) N(-) R(14) R(-)	1.053	0.671	0.367	1.124	1.124	1.000	-7.480	-7.507	-7.507	-49.573	0	0	0	0	0	5	0	-2	318.282	5.013	540.528	121.318	225.337	193.872	0.000	933.207	3.000	6.450	0.0269320	0.0206682	0.8544093
		MOL004568	356	2023-05-31 12:44:56	2023-05-31 12:44:56					TRUE	0	MOL004568	0.0229	0.0157	0	0	15473	A(5) A(7) D(12) D(14) N(-) R(-) R(18)	0.570	0.528	0.261	1.121	1.121	1.000	-7.469	-7.485	-7.485	-57.416	0	0	0	0	0	8	1	-2	434.399	4.515	637.832	122.239	306.825	208.769	0.000	1190.588	5.000	12.500	0.0171252	0.0438216	0.8517250
		MOL005048	357	2023-05-31 12:44:56	2023-05-31 12:44:56					TRUE	0	MOL005048	0.0012	0.0008	0	0	15527	A(5) A(10) D(15) D(13) N(-) R(19) R(-)	0.962	0.673	0.311	1.120	1.120	1.000	-7.469	-7.469	-7.469	-62.527	0	0	0	0	0	9	2	-2	410.377	10.834	663.947	228.664	276.963	158.320	0.000	1199.368	5.000	13.250	0.0978561	0.0446239	0.8222421
		MOL005466	358	2023-05-31 12:44:56	2023-05-31 12:44:56					TRUE	0	MOL005466	1.2834	1.3663	-1	0	15572	A(1) A(5) D(8) D(7) N(14) R(16) R(-)	0.941	0.606	0.332	1.120	1.120		-7.423	-8.789	-8.789	-65.936	1	0	0	0	0	10	0	-2	428.481	6.264	706.537	411.115	163.363	132.060	0.000	1306.923	3.000	5.250	0.0300207	0.0128702	0.8182074
		MOL009078	359	2023-05-31 12:44:56	2023-05-31 12:44:56					TRUE	0	MOL009078	0.0036	0.0000	0	0	934	A(5) A(6) D(12) D(13) N(-) R(-) R(16)	0.647	0.672	0.186	1.157	1.157	1.000	-7.421	-7.421	-7.421	-71.464	1	0	0	0	1	5	0	-2	373.362	4.287	571.898	170.160	266.563	135.175	0.000	1042.634	6.000	7.950	0.0176280	0.0340505	0.8694958
		MOL006946	360	2023-05-31 12:44:56	2023-05-31 12:44:56					TRUE	0	MOL006946	0.0939	0.1038	1	0	35772	A(4) A(2) D(10) D(9) N(-) R(13) R(-)	0.568	0.518	0.301	1.152	1.152		-7.412	-7.516	-7.516	-46.721	1	1	0	0	0	4	1	-2	255.233	4.986	442.629	96.559	248.653	97.417	0.000	740.610	6.000	10.800	0.0335617	0.0597667	0.8943720
		MOL007794	361	2023-05-31 12:44:56	2023-05-31 12:44:56					TRUE	0	MOL007794	0.0074	0.0000	0	0	806	A(7) A(12) D(21) D(18) N(-) R(27) R(-)	0.915	0.647	0.304	1.114	1.114	1.000	-7.410	-7.410	-7.410	-83.301	8	0	0	0	0	18	3	-2	624.594	3.290	912.502	309.715	399.266	203.521	0.000	1752.970	9.000	19.350	0.0061732	0.0636163	0.7705151
		MOL000590	362	2023-05-31 12:44:56	2023-05-31 12:44:56					TRUE	0	MOL000590	0.0005	0.0003	0	0	30053	A(3) A(4) D(5) D(-) N(-) R(9) R(-)	0.890	0.695	0.277	1.109	1.109	1.000	-7.409	-7.410	-7.410	-46.667	0	0	0	0	0	6	1	0	278.347	3.854	559.003	405.854	68.323	84.826	0.000	978.427	1.000	3.500	0.0151814	0.0062611	0.8526477
		MOL009513	363	2023-05-31 12:44:56	2023-05-31 12:44:56					TRUE	0	MOL009513	0.0393	0.0330	0	0	41035	A(2) A(6) D(7) D(-) N(-) R(10) R(-)	0.837	0.698	0.312	1.170	1.170		-7.401	-7.434	-7.434	-52.639	0	0	0	0	0	5	0	-1	328.321	3.098	538.048	250.341	113.495	174.212	0.000	971.320	1.000	7.950	0.0098801	0.0147756	0.8815604
		MOL005915	364	2023-05-31 12:44:56	2023-05-31 12:44:56					TRUE	0	MOL005915	0.0038	0.0027	0	0	20599	A(4) A(6) D(11) D(14) N(-) R(-) R(18)	0.763	0.665	0.260	1.168	1.168	1.000	-7.386	-7.389	-7.389	-65.068	0	0	0	0	0	9	1	-2	460.437	2.707	709.801	306.981	176.664	226.156	0.000	1298.923	3.000	11.300	0.0056413	0.0275742	0.8111181
		MOL000014	365	2023-05-31 12:44:56	2023-05-31 12:44:56					TRUE	0	MOL000014	0.0000	0.0000	-1	0	5004	A(2) A(7) D(12) D(8) N(-) R(-) R(15)	0.723	0.631	0.286	1.179	1.179	1.000	-7.381	-7.381	-7.381	-60.871	2	0	0	1	0	13	1	-2	430.429	10.498	663.274	120.387	342.393	197.796	2.697	1195.040	6.000	14.000	0.0922273	0.0517024	0.8210959
		MOL008431	366	2023-05-31 12:44:56	2023-05-31 12:44:56					TRUE	0	MOL008431	0.0037	0.0000	0	0	869	A(5) A(3) D(8) D(10) N(-) R(-) R(14)	0.605	0.664	0.140	1.120	1.120	1.000	-7.379	-7.379	-7.379	-57.236	0	0	0	0	0	5	0	-2	290.272	3.580	512.006	68.189	233.879	209.938	0.000	868.674	5.000	5.450	0.0147511	0.0238016	0.8599266
		MOL000352	367	2023-05-31 12:44:56	2023-05-31 12:44:56					TRUE	0	MOL000352	0.0041	0.0000	0	0	15038	A(5) A(11) D(17) D(16) N(-) R(23) R(-)	0.824	0.698	0.303	1.212	1.212	1.000	-7.377	-7.377	-7.377	-64.274	0	0	0	0	0	11	1	-2	492.435	8.078	724.794	286.295	262.545	175.954	0.000	1327.064	5.000	13.750	0.0491775	0.0424202	0.8057712
		MOL001925	368	2023-05-31 12:44:56	2023-05-31 12:44:56					TRUE	0	MOL001925	0.0000	0.0000	0	0	20187	A(4) A(6) D(-) D(8) N(-) R(-) R(10)	0.706	0.592	0.345	1.146	1.146	1.000	-7.370	-7.370	-7.370	-52.406	1	0	0	0	0	5	3	-1	318.326	6.056	521.481	205.124	114.737	201.620	0.000	933.689	2.000	5.000	0.0392751	0.0135596	0.8859212
		MOL007861	369	2023-05-31 12:44:56	2023-05-31 12:44:56					TRUE	0	MOL007861	0.3816	0.3552	0	0	5803	A(5) A(8) D(10) D(-) N(-) R(-) R(16)	0.935	0.701	0.301	1.121	1.121	1.000	-7.364	-7.719	-7.719	-73.717	1	0	0	0	0	11	2	-2	534.605	5.273	771.959	441.741	163.688	166.529	0.000	1531.728	1.000	11.250	0.0181516	0.0145733	0.8324509
		MOL000496	370	2023-05-31 12:44:56	2023-05-31 12:44:56					TRUE	0	MOL000496	1.7694	2.1486	-2	0	5055	A(4) A(8) D(12) D(18) N(-) R(20) R(21)	1.085	0.728	0.339	1.149	1.149		-7.352	-9.501	-9.501	-62.303	5	0	0	0	0	11	1	-2	464.382	4.726	686.084	99.149	401.228	185.707	0.000	1247.242	8.000	14.750	0.0179039	0.0608078	0.8167481
		MOL001820	371	2023-05-31 12:44:56	2023-05-31 12:44:56					TRUE	0	MOL001820	0.0000	0.0000	0	0	50181	A(4) A(2) D(5) D(6) N(-) R(11) R(-)	0.892	0.672	0.288	1.135	1.135	1.000	-7.344	-7.344	-7.344	-53.777	0	0	0	0	0	4	0	-1	299.326	3.658	544.049	237.276	119.177	187.596	0.000	948.337	2.000	5.700	0.0141135	0.0148167	0.8580290
		MOL007862	372	2023-05-31 12:44:56	2023-05-31 12:44:56					TRUE	0	MOL007862	0.2739	0.2396	0	0	10841	A(5) A(7) D(9) D(-) N(-) R(-) R(16)	0.873	0.712	0.251	1.108	1.108	1.000	-7.338	-7.578	-7.578	-66.491	0	0	0	0	0	8	2	-2	498.572	5.770	797.058	550.107	172.301	74.650	0.000	1517.976	1.000	11.250	0.0219324	0.0141144	0.8014041
		MOL007899	373	2023-05-31 12:44:56	2023-05-31 12:44:56					TRUE	0	MOL007899	0.0004	0.0000	0	0	15871	A(2) A(-) D(3) D(4) N(-) R(10) R(-)	1.033	0.821	0.274	1.172	1.172	1.000	-7.337	-7.337	-7.337	-46.272	1	0	0	0	0	3	0	0	266.339	2.247	509.538	269.040	89.871	150.627	0.000	884.989	2.000	1.500	0.0057039	0.0041632	0.8748772
		MOL004570	374	2023-05-31 12:44:56	2023-05-31 12:44:56					TRUE	0	MOL004570	0.0077	0.0000	0	0	25499	A(3) A(2) D(6) D(7) N(-) R(10) R(-)	0.927	0.694	0.328	1.178	1.178	1.000	-7.323	-7.323	-7.323	-43.330	0	0	0	0	0	7	0	-2	244.246	2.492	450.621	41.098	197.679	211.844	0.000	764.516	4.000	3.000	0.0081209	0.0133150	0.8973143
		MOL006797	375	2023-05-31 12:44:56	2023-05-31 12:44:56					TRUE	0	MOL006797	1.4672	1.5544	-3	0	25742	A(1) A(7) D(12) D(9) N(-) R(17) R(-)	0.733	0.651	0.284	1.192	1.192		-7.314	-8.869	-8.869	-53.021	3	0	0	2	0	13	1	-2	376.273	11.676	579.505	105.037	411.159	63.309	0.000	1013.849	5.000	10.350	0.1344580	0.0399363	0.8422157
		MOL005229	376	2023-05-31 12:44:56	2023-05-31 12:44:56					TRUE	0	MOL005229	0.0032	0.0022	0	0	5544	A(4) A(-) D(9) D(-) N(-) R(15) R(16)	0.903	0.782	0.353	1.268	1.268	1.000	-7.306	-7.308	-7.308	-55.760	0	0	0	0	0	6	0	0	388.373	5.002	626.217	413.289	61.056	151.872	0.000	1137.603	0.000	6.000	0.0219901	0.0000000	0.8415901
		MOL005014	377	2023-05-31 12:44:56	2023-05-31 12:44:56					TRUE	0	MOL005014	0.9775	1.1807	-1	0	30496	A(5) A(3) D(20) D(-) N(24) R(25) R(-)	0.902	0.712	0.255	1.137	1.137		-7.305	-8.486	-8.486	-95.866	12	0	0	0	0	23	4	-2	726.687	8.632	1090.696	334.938	371.926	383.832	0.000	2060.867	7.000	19.400	0.0361593	0.0470595	0.7180611
		MOL002381	378	2023-05-31 12:44:56	2023-05-31 12:44:56					TRUE	0	MOL002381	0.0853	0.0748	-1	0	20229	A(5) A(8) D(13) D(9) N(-) R(16) R(-)	0.855	0.696	0.286	1.177	1.177	1.000	-7.301	-7.376	-7.376	-51.007	0	0	0	0	0	10	1	-2	394.377	1.876	615.331	252.511	252.630	110.190	0.000	1118.165	5.000	11.750	0.0031490	0.0426986	0.8466943
		MOL007156	379	2023-05-31 12:44:56	2023-05-31 12:44:56					TRUE	0	MOL007156	0.0120	0.0156	-1	0	15783	A(2) A(-) D(-) D(4) N(-) R(8) R(9)	0.732	0.769	0.348	1.317	1.317		-7.290	-7.306	-7.306	-41.243	1	0	0	0	0	4	2	-1	296.322	7.544	534.502	202.127	146.462	185.913	0.000	930.262	2.000	6.450	0.0611793	0.0170658	0.8622222
		MOL007865	380	2023-05-31 12:44:56	2023-05-31 12:44:56					TRUE	0	MOL007865	0.5271	0.4327	0	0	25865	A(4) A(1) D(9) D(-) N(-) R(-) R(17)	0.598	0.588	0.274	1.107	1.107	1.000	-7.283	-7.716	-7.716	-34.577	1	0	0	0	0	11	2	-2	474.550	4.918	780.534	613.935	150.060	16.539	0.000	1482.147	1.000	10.250	0.0163186	0.0131320	0.8054411
		MOL000433	381	2023-05-31 12:44:56	2023-05-31 12:44:56					TRUE	0	MOL000433	0.2008	0.2798	-1	0	50044	A(-) A(-) D(7) D(6) N(10) R(14) R(15)	1.175	0.874	0.309	1.198	1.198		-7.268	-7.548	-7.548	-87.708	5	0	0	2	0	10	0	-2	441.402	13.968	739.775	90.935	449.037	199.804	0.000	1291.450	6.250	12.750	0.1510806	0.0430874	0.7752650
		MOL003166	382	2023-05-31 12:44:56	2023-05-31 12:44:56					TRUE	0	MOL003166	0.0006	0.0004	0	0	45312	A(5) A(7) D(14) D(11) N(-) R(-) R(-)	0.902	0.633	0.347	1.113	1.113		-7.265	-7.266	-7.266	-47.821	0	0	0	0	0	9	3	-2	374.344	6.438	573.881	274.731	244.268	54.882	0.000	1038.813	5.000	15.650	0.0399041	0.0609786	0.8643730
		MOL013006	383	2023-05-31 12:44:56	2023-05-31 12:44:56					TRUE	0	MOL013006	0.0000	0.0000	0	0	26387	A(4) A(9) D(-) D(13) N(-) R(17) R(-)	0.629	0.631	0.273	1.139	1.139	1.000	-7.263	-7.263	-7.263	-51.711	0	0	0	0	0	9	2	-2	332.307	2.579	533.754	333.520	147.238	52.995	0.000	947.722	4.000	11.500	0.0070193	0.0430910	0.8742005
		MOL005807	384	2023-05-31 12:44:56	2023-05-31 12:44:56					TRUE	0	MOL005807	0.0000	0.0000	0	0	20590	A(2) A(4) D(-) D(-) N(-) R(12) R(14)	0.606	0.679	0.354	1.276	1.276	1.000	-7.259	-7.259	-7.259	-63.029	1	0	0	0	0	6	5	-1	386.401	13.483	637.965	396.191	67.444	174.329	0.000	1158.177	0.000	9.450	0.1569670	0.0000000	0.8360233
		MOL000701	385	2023-05-31 12:44:56	2023-05-31 12:44:56					TRUE	0	MOL000701	1.8050	1.9211	-1	0	30068	A(3) A(10) D(14) D(13) N(18) R(20) R(-)	1.039	0.707	0.334	1.155	1.155	1.000	-7.258	-9.179	-9.179	-61.104	1	0	0	0	0	9	1	-2	448.382	4.406	657.341	116.610	327.535	213.195	0.000	1200.761	6.000	12.050	0.0161648	0.0449027	0.8311490
		MOL010579	386	2023-05-31 12:44:56	2023-05-31 12:44:56					TRUE	0	MOL010579	0.0001	0.0000	-2	0	36160	A(5) A(6) D(12) D(13) N(-) R(-) R(-)	0.746	0.620	0.326	1.140	1.140	1.000	-7.250	-7.250	-7.250	-42.267	3	0	0	2	0	10	2	-2	398.320	11.463	550.158	228.691	321.467	0.000	0.000	1027.446	6.000	19.300	0.1278849	0.0859301	0.8950555
		MOL010708	387	2023-05-31 12:44:56	2023-05-31 12:44:56					TRUE	0	MOL010708	1.8117	1.8989	-1	0	21175	A(1) A(-) D(26) D(18) N(28) R(-) R(30)	0.979	0.727	0.310	1.164	1.164		-7.249	-9.148	-9.148	-81.454	9	0	0	0	0	18	4	-2	636.476	4.383	902.541	74.274	609.572	218.695	0.000	1691.149	11.000	17.850	0.0113621	0.0655945	0.7605933
		MOL007228	388	2023-05-31 12:44:56	2023-05-31 12:44:56					TRUE	0	MOL007228	1.8028	1.9203	-1	0	750	A(2) A(9) D(11) D(13) N(17) R(20) R(-)	0.933	0.696	0.306	1.190	1.190	1.000	-7.246	-9.166	-9.166	-64.137	2	0	0	0	0	10	1	-2	448.382	2.499	676.416	127.026	332.661	216.729	0.000	1234.477	6.000	13.000	0.0050580	0.0470766	0.8227600
		MOL010857	389	2023-05-31 12:44:56	2023-05-31 12:44:56					TRUE	0	MOL010857	0.0106	0.0081	0	0	36197	A(3) A(-) D(7) D(-) N(-) R(12) R(13)	1.200	0.828	0.354	1.182	1.182		-7.238	-7.246	-7.246	-50.238	0	0	0	0	0	2	1	0	324.289	4.060	498.872	144.393	80.144	274.335	0.000	894.931	0.000	5.450	0.0184197	0.0000000	0.9002614
		MOL008194	390	2023-05-31 12:44:56	2023-05-31 12:44:56					TRUE	0	MOL008194	0.0001	0.0000	0	0	20870	A(2) A(-) D(-) D(5) N(-) R(9) R(10)	1.026	0.819	0.300	1.198	1.198	1.000	-7.232	-7.232	-7.232	-42.238	0	0	0	0	0	2	0	0	275.304	4.754	495.396	228.604	112.842	153.950	0.000	862.274	1.000	6.150	0.0262121	0.0124143	0.8843880
		MOL012320	391	2023-05-31 12:44:56	2023-05-31 12:44:56					TRUE	0	MOL012320	0.0000	0.0000	0	0	51330	A(11) A(6) D(15) D(13) N(-) R(-) R(-)	0.796	0.635	0.376	1.186	1.186	1.000	-7.229	-7.229	-7.229	-43.369	0	0	0	0	0	10	3	-2	406.386	3.995	616.339	287.531	264.135	64.672	0.000	1125.392	6.000	16.350	0.0141828	0.0649791	0.8489485
		MOL008302	392	2023-05-31 12:44:56	2023-05-31 12:44:56					TRUE	0	MOL008302	0.0030	0.0021	0	0	15906	A(3) A(-) D(-) D(4) N(-) R(7) R(9)	0.904	0.691	0.304	1.127	1.127		-7.226	-7.228	-7.228	-46.644	0	0	0	0	0	2	0	1	254.285	2.086	469.716	174.285	50.879	244.552	0.000	809.585	1.000	2.000	0.0053760	0.0042579	0.8943444
		MOL011200	393	2023-05-31 12:44:56	2023-05-31 12:44:56					TRUE	0	MOL011200	0.0062	0.0045	-1	0	41204	A(3) A(-) D(10) D(8) N(18) R(-) R(-)	1.019	0.777	0.387	1.247	1.247	1.000	-7.220	-7.224	-7.224	-46.645	0	0	0	1	0	10	1	-2	534.689	10.138	775.184	530.184	244.999	0.000	0.000	1542.297	4.000	10.850	0.0666384	0.0279934	0.8327966
		MOL002271	394	2023-05-31 12:44:56	2023-05-31 12:44:56					TRUE	0	MOL002271	0.0307	0.0239	0	0	30219	A(1) A(5) D(7) D(-) N(-) R(9) R(-)	0.878	0.704	0.275	1.122	1.122	1.000	-7.200	-7.224	-7.224	-53.924	0	0	0	0	0	6	3	-2	276.245	2.549	480.378	126.487	246.554	107.337	0.000	833.724	2.000	8.500	0.0077947	0.0250237	0.8917926
		MOL008205	395	2023-05-31 12:44:56	2023-05-31 12:44:56					TRUE	0	MOL008205	0.0011	0.0007	0	0	15898	A(2) A(5) D(6) D(-) N(-) R(9) R(-)	0.910	0.672	0.355	1.157	1.157	1.000	-7.197	-7.197	-7.197	-46.650	0	0	0	0	0	3	0	0	300.310	4.769	553.910	233.298	104.008	216.603	0.000	952.176	1.000	5.000	0.0238874	0.0090267	0.8450273
		MOL004367	396	2023-05-31 12:44:56	2023-05-31 12:44:56					TRUE	0	MOL004367	0.0012	0.0000	0	0	30432	A(2) A(-) D(10) D(8) N(-) R(15) R(14)	1.049	0.729	0.290	1.107	1.107	1.000	-7.187	-7.187	-7.187	-54.299	1	0	0	0	0	9	0	-2	376.405	4.735	596.008	274.099	142.058	179.852	0.000	1109.262	4.000	7.150	0.0202090	0.0239930	0.8694984
		MOL011938	397	2023-05-31 12:44:56	2023-05-31 12:44:56					TRUE	0	MOL011938	0.0114	0.0088	0	0	56192	A(4) A(3) D(-) D(-) N(-) R(12) R(10)	0.766	0.715	0.306	1.208	1.208	1.000	-7.182	-7.191	-7.191	-60.901	0	0	0	0	0	6	0	-1	338.359	4.556	567.801	235.510	115.160	217.130	0.000	1017.706	1.000	5.000	0.0203984	0.0088059	0.8617549
		MOL007674	398	2023-05-31 12:44:56	2023-05-31 12:44:56					TRUE	0	MOL007674	0.0047	0.0000	0	0	10826	A(3) A(9) D(-) D(14) N(-) R(20) R(22)	1.050	0.652	0.397	1.136	1.136	1.000	-7.175	-7.175	-7.175	-63.810	1	0	0	0	0	9	0	-2	476.436	5.531	701.852	231.549	289.372	180.931	0.000	1311.855	5.000	13.000	0.0233157	0.0414174	0.8257404
		MOL004879	399	2023-05-31 12:44:56	2023-05-31 12:44:56					TRUE	0	MOL004879	0.0053	0.0037	0	0	25527	A(-) A(6) D(8) D(-) N(-) R(14) R(16)	0.923	0.651	0.381	1.156	1.156	1.000	-7.157	-7.161	-7.161	-57.551	0	0	0	0	0	7	0	-2	382.412	5.491	662.373	327.265	143.655	191.453	0.000	1189.336	2.000	5.500	0.0253482	0.0117429	0.8195942
		MOL003724	400	2023-05-31 12:44:56	2023-05-31 12:44:56					TRUE	0	MOL003724	0.0000	0.0000	0	0	386	A(7) A(4) D(10) D(13) N(-) R(-) R(-)	0.985	0.670	0.338	1.107	1.107	1.000	-7.155	-7.155	-7.155	-46.063	0	0	0	0	0	11	1	-2	390.473	3.567	628.125	424.607	203.204	0.314	0.000	1203.810	6.000	11.700	0.0105674	0.0456263	0.8712794
		MOL003222	401	2023-05-31 12:44:56	2023-05-31 12:44:56					TRUE	0	MOL003222	0.9261	1.0863	-1	0	15335	A(5) A(1) D(10) D(12) N(-) R(15) R(-)	0.597	0.557	0.255	1.133	1.133	1.000	-7.152	-8.238	-8.238	-60.601	0	0	0	0	0	6	2	-2	402.314	7.418	539.707	174.922	285.415	79.369	0.000	1000.031	2.000	10.900	0.0550217	0.0285617	0.8960849
		MOL007616	402	2023-05-31 12:44:56	2023-05-31 12:44:56					TRUE	0	MOL007616	0.0068	0.0000	0	0	40785	A(1) A(6) D(-) D(15) N(-) R(24) R(25)	0.778	0.637	0.342	1.213	1.213	1.000	-7.144	-7.144	-7.144	-74.811	7	0	0	0	0	13	2	-2	580.541	7.206	865.995	304.488	345.001	216.507	0.000	1603.014	7.000	19.300	0.0323962	0.0589645	0.7649055
		MOL000580	403	2023-05-31 12:44:56	2023-05-31 12:44:56					TRUE	0	MOL000580	0.0005	0.0003	0	0	40059	A(3) A(4) D(5) D(-) N(-) R(9) R(-)	0.828	0.716	0.265	1.144	1.144	1.000	-7.143	-7.144	-7.144	-44.255	0	0	0	0	0	7	1	0	280.363	4.099	562.895	417.634	60.322	84.940	0.000	985.839	1.000	3.500	0.0170408	0.0062179	0.8510234
		MOL007445	404	2023-05-31 12:44:56	2023-05-31 12:44:56					TRUE	0	MOL007445	1.8028	1.9203	-1	0	50803	A(5) A(10) D(12) D(17) N(19) R(22) R(-)	0.851	0.689	0.304	1.236	1.236	1.000	-7.129	-9.049	-9.049	-58.395	1	0	0	0	0	11	1	-2	478.409	11.243	644.685	124.327	323.162	197.196	0.000	1228.856	6.000	13.750	0.1028727	0.0522433	0.8606327
		MOL010718	405	2023-05-31 12:44:56	2023-05-31 12:44:56					TRUE	0	MOL010718	1.9194	2.0235	-1	0	11140	A(1) A(11) D(22) D(18) N(28) R(-) R(29)	0.763	0.559	0.266	1.125	1.125		-7.109	-9.132	-9.132	-101.312	10	0	0	0	0	19	4	-2	636.476	5.724	920.981	71.448	628.441	221.093	0.000	1692.089	11.000	16.900	0.0193640	0.0608601	0.7456412
		MOL008903	406	2023-05-31 12:44:56	2023-05-31 12:44:56					TRUE	0	MOL008903	0.0026	0.0018	0	0	40930	A(2) A(5) D(10) D(7) N(-) R(-) R(11)	0.809	0.632	0.290	1.141	1.141	1.000	-7.094	-7.096	-7.096	-46.251	0	0	0	0	0	4	0	-2	244.204	7.708	421.490	93.510	268.319	59.661	0.000	712.803	4.000	10.300	0.0833583	0.0488743	0.9155694
		MOL012685	407	2023-05-31 12:44:56	2023-05-31 12:44:56					TRUE	0	MOL012685	1.6393	1.7404	-1	0	1308	A(7) A(1) D(15) D(17) N(-) R(20) R(-)	0.779	0.498	0.380	1.112	1.112		-7.078	-8.818	-8.818	-62.423	5	0	0	0	0	13	3	-2	472.402	6.314	710.942	196.883	357.691	156.368	0.000	1275.921	7.000	18.350	0.0312470	0.0682890	0.8002277
		MOL005684	408	2023-05-31 12:44:56	2023-05-31 12:44:56					TRUE	0	MOL005684	0.0000	0.0000	0	0	10591	A(4) A(5) D(9) D(7) N(-) R(-) R(-)	0.839	0.690	0.260	1.109	1.109	1.000	-7.075	-7.075	-7.075	-56.877	1	0	0	0	0	7	1	-2	464.641	5.914	746.283	558.072	158.392	29.819	0.000	1431.474	4.000	9.250	0.0244332	0.0247895	0.8230958
		MOL006832	409	2023-05-31 12:44:56	2023-05-31 12:44:56					TRUE	0	MOL006832	1.9140	2.0641	-1	0	15752	A(1) A(8) D(14) D(12) N(-) R(17) R(-)	0.893	0.707	0.251	1.133	1.133		-7.065	-9.129	-9.129	-44.773	4	0	0	0	0	10	2	-2	332.263	2.817	556.255	117.626	354.298	84.331	0.000	944.740	7.000	12.750	0.0084000	0.0606436	0.8370774
		MOL007716	410	2023-05-31 12:44:56	2023-05-31 12:44:56					TRUE	0	MOL007716	0.0168	0.0126	0	0	40795	A(4) A(3) D(8) D(-) N(-) R(-) R(12)	0.605	0.648	0.280	1.170	1.170		-7.058	-7.071	-7.071	-52.239	0	0	0	0	0	6	1	-2	330.337	2.787	583.729	265.082	195.518	123.128	0.000	1030.939	0.000	5.500	0.0075345	0.0000000	0.8454914
		MOL006828	411	2023-05-31 12:44:56	2023-05-31 12:44:56					TRUE	0	MOL006828	1.8077	1.9323	-1	0	55687	A(2) A(8) D(19) D(15) N(22) R(-) R(24)	0.984	0.634	0.323	1.108	1.108		-7.058	-8.990	-8.990	-79.359	10	0	0	0	0	14	3	-2	484.370	0.803	801.290	112.567	448.202	240.520	0.000	1372.825	9.000	15.300	0.0004697	0.0572827	0.7455079
		MOL005910	412	2023-05-31 12:44:56	2023-05-31 12:44:56					TRUE	0	MOL005910	0.0032	0.0022	0	0	55582	A(2) A(-) D(8) D(-) N(-) R(14) R(13)	0.903	0.782	0.352	1.266	1.266	1.000	-7.049	-7.051	-7.051	-51.004	0	0	0	0	0	5	0	0	358.347	3.482	608.646	312.378	75.266	221.002	0.000	1091.103	0.000	5.250	0.0111088	0.0000000	0.8421269
		MOL013197	413	2023-05-31 12:44:56	2023-05-31 12:44:56					TRUE	0	MOL013197	0.0000	0.0000	0	0	56328	A(1) A(-) D(-) D(9) N(-) R(12) R(13)	0.761	0.827	0.317	1.332	1.332	1.000	-7.044	-7.044	-7.044	-66.867	0	0	0	0	0	8	2	-2	384.385	3.581	686.026	66.000	175.739	444.287	0.000	1200.448	3.000	8.150	0.0106853	0.0205768	0.7962577
		MOL006849	414	2023-05-31 12:44:56	2023-05-31 12:44:56					TRUE	0	MOL006849	1.8702	1.9737	-1	0	40703	A(4) A(-) D(27) D(19) N(28) R(31) R(-)	0.715	0.581	0.261	1.108	1.108		-7.043	-9.017	-9.017	-90.586	9	0	0	0	0	18	4	-2	636.476	6.894	912.434	86.526	607.675	218.233	0.000	1688.067	11.000	17.850	0.0281539	0.0648834	0.7514328
		MOL012386	415	2023-05-31 12:44:56	2023-05-31 12:44:56					TRUE	0	MOL012386	0.0000	0.0000	0	0	6220	A(4) A(9) D(15) D(11) N(-) R(18) R(-)	0.786	0.667	0.280	1.177	1.177	1.000	-7.040	-7.040	-7.040	-51.653	1	0	0	0	0	7	2	-2	457.393	4.041	651.426	172.597	265.527	213.302	0.000	1192.870	5.000	15.450	0.0136924	0.0530333	0.8350177
		MOL004236	416	2023-05-31 12:44:56	2023-05-31 12:44:56					TRUE	0	MOL004236	0.0752	1.2321	0	0	45428	A(4) A(6) D(10) D(8) N(-) R(13) R(-)	0.863	0.675	0.298	1.164	1.164	0.077	-7.036	-8.268	-8.268	-51.912	0	0	0	0	0	13	1	-2	354.359	4.899	559.892	187.889	189.898	182.105	0.000	1039.655	3.000	4.750	0.0230841	0.0146943	0.8864481
		MOL003619	417	2023-05-31 12:44:56	2023-05-31 12:44:56					TRUE	0	MOL003619	0.0163	0.0122	0	0	35392	A(1) A(6) D(8) D(-) N(-) R(13) R(-)	0.835	0.703	0.264	1.127	1.127		-7.032	-7.044	-7.044	-56.960	0	0	0	0	0	8	1	-2	372.417	5.117	676.600	353.424	196.688	126.488	0.000	1212.495	0.000	5.500	0.0215977	0.0000000	0.8127433
		MOL000284	418	2023-05-31 12:44:56	2023-05-31 12:44:56					TRUE	0	MOL000284	0.0026	0.0018	0	0	40026	A(4) A(5) D(10) D(9) N(-) R(-) R(11)	0.640	0.669	0.181	1.151	1.151	1.000	-7.010	-7.012	-7.012	-40.413	0	0	0	0	0	4	0	-2	244.204	9.339	428.894	117.515	253.185	58.194	0.000	712.181	4.000	10.300	0.1224657	0.0480305	0.8992390
		MOL005770	419	2023-05-31 12:44:56	2023-05-31 12:44:56					TRUE	0	MOL005770	0.0004	0.0003	0	0	15622	A(4) A(2) D(-) D(9) N(-) R(-) R(18)	0.709	0.728	0.244	1.179	1.179	1.000	-7.009	-7.009	-7.009	10000.000	1	0	0	0	0	5	0	-2	466.530	2.926	723.509	427.360	136.024	160.125	0.000	1345.675	3.000	8.100	0.0063634	0.0193911	0.8147311
		MOL009245	420	2023-05-31 12:44:56	2023-05-31 12:44:56					TRUE	0	MOL009245	0.0007	0.0004	0	0	46007	A(3) A(5) D(6) D(-) N(-) R(12) R(-)	0.830	0.669	0.280	1.111	1.111	1.000	-6.987	-6.988	-6.988	-51.626	0	0	0	0	0	8	1	0	344.407	2.097	556.153	317.623	79.871	158.660	0.000	1059.532	2.000	4.700	0.0041503	0.0119514	0.9037466
		MOL002419	421	2023-05-31 12:44:56	2023-05-31 12:44:56					TRUE	0	MOL002419	0.1426	0.1202	1	0	30241	A(1) A(3) D(6) D(4) N(-) R(10) R(-)	0.950	0.659	0.314	1.117	1.117	1.000	-6.987	-7.107	-7.107	-44.956	0	1	0	0	0	5	0	-1	271.315	3.312	532.043	141.908	160.130	230.006	0.000	933.468	4.000	3.750	0.0117523	0.0140966	0.8681960
		MOL009331	422	2023-05-31 12:44:56	2023-05-31 12:44:56					TRUE	0	MOL009331	0.1019	0.0911	0	0	31023	A(2) A(1) D(6) D(-) N(-) R(10) R(12)	0.765	0.546	0.320	1.107	1.107	1.000	-6.975	-7.066	-7.066	-53.686	0	0	0	0	0	6	0	0	325.363	1.160	566.725	257.849	70.549	238.328	0.000	1040.352	1.000	4.000	0.0012926	0.0070581	0.8761514
		MOL007020	423	2023-05-31 12:44:56	2023-05-31 12:44:56					TRUE	0	MOL007020	0.0000	0.0000	0	0	25780	A(3) A(6) D(-) D(8) N(-) R(-) R(10)	0.746	0.606	0.340	1.140	1.140	1.000	-6.974	-6.974	-6.974	-54.739	0	0	0	0	0	5	1	-2	318.326	6.855	550.106	205.985	147.102	197.018	0.000	971.433	2.000	7.450	0.0483697	0.0191525	0.8623049
		MOL003813	424	2023-05-31 12:44:56	2023-05-31 12:44:56					TRUE	0	MOL003813	0.0053	0.0039	-1	0	20382	A(11) A(1) D(17) D(20) N(-) R(-) R(-)	0.470	0.606	0.284	1.171	1.171		-6.967	-6.971	-6.971	-56.534	13	0	0	1	0	14	2	-2	796.948	8.972	1007.701	628.518	375.479	3.704	0.000	2128.252	8.000	22.700	0.0378202	0.0637146	0.7940513
		MOL006443	425	2023-05-31 12:44:56	2023-05-31 12:44:56					TRUE	0	MOL006443	0.0063	0.0000	0	0	20645	A(-) A(-) D(6) D(5) N(-) R(11) R(13)	0.877	0.745	0.322	1.210	1.210	1.000	-6.966	-6.966	-6.966	-53.287
		MOL006378	426	2023-05-31 12:44:56	2023-05-31 12:44:56					TRUE	0	MOL006378	0.0040	0.0026	-1	0	5653	A(1) A(-) D(11) D(8) N(-) R(14) R(-)	1.031	0.863	0.197	1.139	1.139		-6.959	-6.961	-6.961	-54.444	1	0	0	1	0	10	1	-2	354.313	3.255	596.920	118.619	329.311	148.991	0.000	1031.691	6.000	9.650	0.0102685	0.0395992	0.8272088
		MOL012540	427	2023-05-31 12:44:56	2023-05-31 12:44:56					TRUE	0	MOL012540	0.0081	0.0060	-2	0	56243	A(10) A(5) D(12) D(15) N(-) R(-) R(-)	0.695	0.699	0.222	1.133	1.133		-6.952	-6.958	-6.958	-42.608	12	0	0	2	0	13	2	-2	794.975	10.317	1010.010	659.727	346.103	4.181	0.000	2142.496	7.000	20.000	0.0496762	0.0523906	0.7957675
		MOL000411	428	2023-05-31 12:44:56	2023-05-31 12:44:56					TRUE	0	MOL000411	0.0006	0.0004	0	0	35	A(2) A(7) D(-) D(12) N(-) R(19) R(20)	0.745	0.713	0.328	1.293	1.293	1.000	-6.944	-6.944	-6.944	-70.041	1	0	0	0	0	10	1	-2	464.468	3.493	740.990	364.576	209.335	167.079	0.000	1344.068	5.000	12.250	0.0090777	0.0369665	0.7948776
		MOL007700	429	2023-05-31 12:44:56	2023-05-31 12:44:56					TRUE	0	MOL007700	0.4331	0.4346	0	0	20803	A(3) A(-) D(-) D(7) N(-) R(11) R(10)	0.644	0.808	0.286	1.324	1.324		-6.942	-7.376	-7.376	-46.639	0	0	0	0	0	5	1	-2	286.287	6.795	550.000	163.018	163.197	223.786	0.000	920.849	3.000	6.400	0.0501429	0.0201548	0.8322636
		MOL004580	430	2023-05-31 12:44:56	2023-05-31 12:44:56					TRUE	0	MOL004580	0.0451	0.0272	0	0	15475	A(5) A(7) D(12) D(10) N(-) R(14) R(-)	1.053	0.671	0.351	1.107	1.107	1.000	-6.931	-6.958	-6.958	-49.187	0	0	0	0	0	5	0	-2	304.256	5.756	518.251	25.410	281.031	211.810	0.000	883.618	4.000	6.450	0.0375008	0.0248914	0.8592803
		MOL007740	431	2023-05-31 12:44:56	2023-05-31 12:44:56					TRUE	0	MOL007740	0.0160	0.0119	0	0	40797	A(1) A(6) D(8) D(-) N(-) R(12) R(-)	0.759	0.671	0.305	1.165	1.165		-6.923	-6.935	-6.935	-56.271	1	0	0	0	0	7	1	-2	358.390	4.112	641.967	327.007	183.186	131.774	0.000	1159.420	0.000	5.500	0.0145849	0.0000000	0.8314057
		MOL007207	432	2023-05-31 12:44:56	2023-05-31 12:44:56					TRUE	0	MOL007207	0.0306	0.0224	1	0	15794	A(2) A(3) D(5) D(4) N(-) R(10) R(-)	0.898	0.688	0.324	1.184	1.184	1.000	-6.917	-6.939	-6.939	-50.853	0	1	0	0	0	5	0	0	285.342	4.280	536.894	234.011	121.163	181.720	0.000	934.581	3.000	3.750	0.0195962	0.0120977	0.8610362
		MOL006178	433	2023-05-31 12:44:56	2023-05-31 12:44:56					TRUE	0	MOL006178	0.0632	0.0408	-2	0	5633	A(2) A(4) D(8) D(11) N(-) R(-) R(15)	0.757	0.671	0.212	1.128	1.128		-6.889	-6.930	-6.930	-46.101	3	0	0	2	0	9	0	-2	338.227	7.507	493.521	0.000	373.247	120.274	0.000	862.780	7.000	8.250	0.0653193	0.0442280	0.8880956
		MOL013063	434	2023-05-31 12:44:56	2023-05-31 12:44:56					TRUE	0	MOL013063	0.0055	0.0039	-1	0	6310	A(4) A(6) D(-) D(9) N(-) R(13) R(14)	0.941	0.655	0.347	1.150	1.150		-6.876	-6.880	-6.880	-57.770	0	0	0	1	0	6	1	-2	414.368	3.296	669.837	78.654	283.117	308.067	0.000	1174.768	2.000	9.100	0.0092497	0.0192126	0.8038290
		MOL012595	435	2023-05-31 12:44:56	2023-05-31 12:44:56					TRUE	0	MOL012595	1.8028	1.9203	-1	0	31334	A(3) A(11) D(16) D(12) N(19) R(22) R(-)	0.938	0.705	0.323	1.212	1.212	1.000	-6.855	-8.775	-8.775	-64.261	1	0	0	0	0	11	1	-2	478.409	9.608	717.271	146.241	316.070	254.961	0.000	1325.492	6.000	13.750	0.0696444	0.0469564	0.8135787
		MOL006791	436	2023-05-31 12:44:56	2023-05-31 12:44:56					TRUE	0	MOL006791	0.0119	0.0068	0	0	55669	A(4) A(6) D(13) D(10) N(-) R(-) R(15)	0.605	0.664	0.142	1.122	1.122	1.000	-6.849	-6.855	-6.855	-49.858	0	0	0	0	0	6	0	-2	306.271	2.269	524.094	66.124	285.378	172.593	0.000	891.373	6.000	6.200	0.0057747	0.0289773	0.8546636
		MOL008105	437	2023-05-31 12:44:56	2023-05-31 12:44:56					TRUE	0	MOL008105	0.0000	0.0000	0	0	55812	A(3) A(7) D(20) D(17) N(-) R(-) R(-)	0.866	0.658	0.305	1.111	1.111	1.000	-6.845	-6.845	-6.845	-69.031	7	0	0	0	0	13	3	-2	710.728	3.959	896.029	548.599	341.015	6.415	0.000	1862.851	5.000	21.400	0.0084134	0.0534044	0.8171378
		MOL002020	438	2023-05-31 12:44:56	2023-05-31 12:44:56					TRUE	0	MOL002020	1.7448	1.8231	-1	0	5206	A(-) A(8) D(11) D(-) N(14) R(18) R(16)	0.754	0.618	0.285	1.150	1.150		-6.845	-8.668	-8.668	-84.010	4	0	0	0	0	7	0	-2	538.466	6.878	817.547	0.000	318.058	499.488	0.000	1478.848	3.000	7.250	0.0319902	0.0153598	0.7678354
		MOL007863	439	2023-05-31 12:44:56	2023-05-31 12:44:56					TRUE	0	MOL007863	0.5749	0.4697	0	0	15855	A(3) A(6) D(9) D(-) N(-) R(-) R(15)	0.816	0.678	0.261	1.107	1.107	1.000	-6.841	-7.310	-7.310	-59.003	1	0	0	0	0	9	2	-2	446.496	1.595	694.086	500.059	178.416	15.612	0.000	1315.624	1.000	10.250	0.0019345	0.0147676	0.8365777
		MOL002808	440	2023-05-31 12:44:56	2023-05-31 12:44:56					TRUE	0	MOL002808	0.0000	0.0000	0	0	10315	A(4) A(6) D(-) D(7) N(-) R(-) R(10)	0.778	0.575	0.351	1.109	1.109	1.000	-6.837	-6.837	-6.837	-48.766	0	0	0	0	0	7	3	-2	330.337	4.477	561.087	158.914	135.819	266.355	0.000	999.035	2.000	9.100	0.0200646	0.0229364	0.8613673
		MOL006426	441	2023-05-31 12:44:56	2023-05-31 12:44:56					TRUE	0	MOL006426	0.1149	0.0900	0	0	653	A(2) A(6) D(11) D(10) N(-) R(-) R(13)	0.745	0.657	0.237	1.145	1.145		-6.837	-6.927	-6.927	-51.151	0	0	0	0	0	6	0	-2	336.298	8.330	511.884	257.882	147.861	106.141	0.000	923.722	2.000	6.250	0.0751206	0.0172673	0.8960963
		MOL001743	442	2023-05-31 12:44:56	2023-05-31 12:44:56					TRUE	0	MOL001743	0.0026	0.0018	0	0	25159	A(4) A(5) D(10) D(9) N(-) R(-) R(11)	0.626	0.627	0.211	1.145	1.145	1.000	-6.822	-6.824	-6.824	-48.328	0	0	0	0	0	4	0	-2	244.204	5.232	426.035	102.854	275.131	48.050	0.000	710.589	4.000	10.300	0.0385163	0.0483529	0.9039247
		MOL006396	443	2023-05-31 12:44:56	2023-05-31 12:44:56					TRUE	0	MOL006396	0.0005	0.0002	0	0	30651	A(2) A(4) D(6) D(-) N(-) R(13) R(-)	0.742	0.667	0.371	1.234	1.234	1.000	-6.818	-6.818	-6.818	10000.000
		MOL009163	444	2023-05-31 12:44:56	2023-05-31 12:44:56					TRUE	0	MOL009163	0.0383	0.0287	-1	0	55925	A(2) A(-) D(24) D(18) N(-) R(28) R(29)	0.991	0.697	0.368	1.186	1.186	1.000	-6.815	-6.844	-6.844	-85.195	12	0	0	1	0	16	2	-2	640.507	13.326	828.662	158.348	476.445	193.869	0.000	1597.488	10.000	22.550	0.1111577	0.0860536	0.7975283
		MOL007017	445	2023-05-31 12:44:56	2023-05-31 12:44:56					TRUE	0	MOL007017	0.0000	0.0000	0	0	10761	A(8) A(11) D(-) D(13) N(-) R(-) R(18)	0.781	0.647	0.338	1.166	1.166	1.000	-6.797	-6.797	-6.797	-56.243	0	0	0	0	0	12	4	-2	496.510	9.548	716.066	321.521	230.627	163.918	0.000	1401.616	4.000	16.650	0.0650488	0.0465041	0.8458588
		MOL006404	446	2023-05-31 12:44:56	2023-05-31 12:44:56					TRUE	0	MOL006404	1.8336	2.0151	0	0	10668	A(4) A(1) D(10) D(14) N(-) R(-) R(17)	0.810	0.691	0.198	1.108	1.108		-6.782	-8.798	-8.798	-71.006	1	1	0	0	0	11	1	-2	447.484	6.679	672.932	282.519	267.045	123.368	0.000	1309.641	6.000	12.750	0.0340577	0.0464103	0.8602581
		MOL011705	447	2023-05-31 12:44:56	2023-05-31 12:44:56					TRUE	0	MOL011705	0.0000	0.0000	0	0	21271	A(3) A(1) D(13) D(16) N(-) R(-) R(-)	0.632	0.556	0.335	1.125	1.125	1.000	-6.759	-6.759	-6.759	-51.620	4	0	0	0	0	10	1	-2	622.838	3.858	837.601	590.458	227.533	19.610	0.000	1746.061	7.000	15.300	0.0085242	0.0483285	0.8372092
		MOL000398	448	2023-05-31 12:44:56	2023-05-31 12:44:56					TRUE	0	MOL000398	0.0053	0.0037	0	0	55037	A(2) A(6) D(8) D(-) N(-) R(12) R(-)	0.757	0.685	0.236	1.111	1.111	1.000	-6.753	-6.756	-6.756	-49.842	0	0	0	0	0	4	0	0	316.310	2.924	533.740	217.110	108.970	207.660	0.000	940.792	2.000	5.750	0.0090887	0.0152354	0.8699572
		MOL006795	449	2023-05-31 12:44:56	2023-05-31 12:44:56					TRUE	0	MOL006795	1.6949	1.8095	-2	0	15737	A(3) A(8) D(12) D(10) N(-) R(15) R(-)	0.876	0.717	0.256	1.156	1.156		-6.752	-8.562	-8.562	-44.590	4	0	0	1	0	9	2	-2	344.231	7.658	515.983	47.275	405.738	62.970	0.000	904.053	6.000	12.650	0.0648708	0.0600525	0.8763130
		MOL010692	450	2023-05-31 12:44:56	2023-05-31 12:44:56					TRUE	0	MOL010692	0.0000	0.0000	-1	0	1114	A(3) A(5) D(14) D(10) N(-) R(-) R(-)	0.637	0.718	0.293	1.243	1.243	1.000	-6.735	-6.735	-6.735	-52.472	6	0	0	1	1	10	2	-2	381.336	4.851	607.642	286.039	321.602	0.000	0.000	1078.913	7.000	18.100	0.0218100	0.0788098	0.8372242
		MOL008631	451	2023-05-31 12:44:56	2023-05-31 12:44:56					TRUE	0	MOL008631	0.5375	0.5468	0	0	45929	A(1) A(5) D(8) D(-) N(-) R(-) R(13)	0.621	0.569	0.322	1.129	1.129	1.000	-6.728	-7.275	-7.275	-60.621	0	1	0	0	0	2	2	1	383.400	3.924	536.309	326.152	68.854	141.303	0.000	1012.445	2.000	8.400	0.0152119	0.0221503	0.9092106
		MOL011315	452	2023-05-31 12:44:56	2023-05-31 12:44:56					TRUE	0	MOL011315	0.4340	0.5195	1	0	16280	A(2) A(4) D(6) D(-) N(-) R(9) R(-)	0.780	0.705	0.240	1.126	1.126	1.000	-6.717	-7.237	-7.237	-45.374	0	1	0	0	0	7	1	-2	225.244	4.863	481.219	182.293	193.029	105.897	0.000	792.102	4.000	4.500	0.0298573	0.0187025	0.8603530
		MOL005059	453	2023-05-31 12:44:56	2023-05-31 12:44:56					TRUE	0	MOL005059	0.0134	0.0104	0	0	10531	A(1) A(4) D(5) D(-) N(-) R(8) R(-)	0.822	0.687	0.277	1.129	1.129		-6.708	-6.718	-6.718	-35.819	0	0	0	0	0	2	0	0	244.246	7.115	440.015	163.176	103.056	173.783	0.000	754.122	1.000	4.500	0.0671254	0.0102269	0.9105942
		MOL008816	454	2023-05-31 12:44:56	2023-05-31 12:44:56					TRUE	0	MOL008816	0.0002	0.0000	0	0	25971	A(8) A(7) D(-) D(9) N(-) R(24) R(26)	0.708	0.541	0.304	1.115	1.115	1.000	-6.707	-6.707	-6.707	-65.189	4	0	0	0	0	11	0	-1	722.910	7.036	939.421	747.599	42.817	135.632	13.372	1954.271	2.600	9.750	0.0253325	0.0167352	0.8046890
		MOL003246	455	2023-05-31 12:44:56	2023-05-31 12:44:56					TRUE	0	MOL003246	0.1965	0.1836	1	0	15338	A(3) A(4) D(5) D(-) N(-) R(11) R(-)	0.976	0.717	0.347	1.166	1.166	1.000	-6.705	-6.888	-6.888	-47.851	0	1	0	0	0	3	2	1	368.432	2.369	569.833	368.057	110.622	91.155	0.000	1067.809	1.000	5.750	0.0052541	0.0100907	0.8866389
		MOL008432	456	2023-05-31 12:44:56	2023-05-31 12:44:56					TRUE	0	MOL008432	0.0033	0.0000	0	0	5864	A(5) A(3) D(7) D(9) N(-) R(-) R(12)	0.605	0.664	0.140	1.121	1.121	1.000	-6.703	-6.703	-6.703	-49.736	0	0	0	0	0	4	0	-2	274.273	2.067	502.101	71.429	192.263	238.409	0.000	848.909	4.000	4.700	0.0050323	0.0187213	0.8635383
		MOL010740	457	2023-05-31 12:44:56	2023-05-31 12:44:56					TRUE	0	MOL010740	0.1091	0.0967	-3	0	1122	A(9) A(5) D(14) D(17) N(-) R(-) R(21)	0.762	0.677	0.216	1.135	1.135		-6.702	-6.799	-6.799	-63.294	7	0	0	3	0	13	0	-2	508.348	9.375	668.788	48.249	541.742	78.797	0.000	1237.311	11.000	12.500	0.0710399	0.0619895	0.8334175
		MOL009242	458	2023-05-31 12:44:56	2023-05-31 12:44:56					TRUE	0	MOL009242	0.0008	0.0005	0	0	31014	A(3) A(5) D(6) D(-) N(-) R(12) R(-)	0.781	0.628	0.332	1.141	1.141	1.000	-6.702	-6.702	-6.702	-50.808	0	0	0	0	0	2	1	1	342.391	3.059	506.334	308.494	51.134	146.707	0.000	968.915	1.000	4.700	0.0096605	0.0092824	0.9352308
		MOL001412	459	2023-05-31 12:44:56	2023-05-31 12:44:56					TRUE	0	MOL001412	1.8045	1.9227	-1	0	40135	A(6) A(-) D(17) D(18) N(-) R(29) R(27)	0.766	0.567	0.350	1.158	1.158	1.000	-6.701	-8.623	-8.623	-68.589	8	0	0	0	0	15	2	-2	624.551	10.670	823.654	275.864	366.319	181.471	0.000	1589.596	8.000	20.550	0.0716152	0.0705687	0.7997321
		MOL008062	460	2023-05-31 12:44:56	2023-05-31 12:44:56					TRUE	0	MOL008062	0.0006	0.0004	0	0	20856	A(1) A(12) D(16) D(13) N(-) R(-) R(-)	0.595	0.579	0.345	1.170	1.170		-6.689	-6.689	-6.689	-46.352	2	0	0	0	0	8	2	-2	562.569	6.868	745.201	508.147	230.978	6.076	0.000	1514.687	2.000	13.600	0.0311405	0.0258096	0.8559342
		MOL002739	461	2023-05-31 12:44:56	2023-05-31 12:44:56					TRUE	0	MOL002739	1.6999	1.8088	-1	0	40284	A(5) A(12) D(20) D(15) N(21) R(24) R(-)	0.977	0.666	0.314	1.138	1.138	1.000	-6.678	-8.487	-8.487	-58.943	5	0	0	0	0	12	1	-2	480.381	5.758	683.593	97.927	410.723	174.943	0.000	1255.708	8.000	14.500	0.0264056	0.0599951	0.8234298
		MOL007847	462	2023-05-31 12:44:56	2023-05-31 12:44:56					TRUE	0	MOL007847	0.0072	0.0053	-2	0	55782	A(8) A(3) D(12) D(16) N(-) R(-) R(-)	0.726	0.632	0.276	1.109	1.109		-6.669	-6.674	-6.674	-54.011	11	0	0	2	0	15	2	-2	810.974	10.690	1011.691	538.884	449.782	23.026	0.000	2117.708	8.000	21.700	0.0539632	0.0606676	0.7883051
		MOL006793	463	2023-05-31 12:44:56	2023-05-31 12:44:56					TRUE	0	MOL006793	1.3691	1.4479	-2	0	5692	A(3) A(7) D(12) D(10) N(-) R(16) R(-)	0.890	0.724	0.307	1.207	1.207		-6.662	-8.110	-8.110	-47.618	3	0	0	1	0	9	2	-2	358.258	10.543	548.073	83.097	399.424	65.552	0.000	961.860	5.000	11.650	0.1155709	0.0475305	0.8598067
		MOL002781	464	2023-05-31 12:44:56	2023-05-31 12:44:56					TRUE	0	MOL002781	0.8101	0.8419	-2	0	10313	A(4) A(-) D(-) D(10) N(14) R(16) R(-)	0.838	0.706	0.320	1.184	1.184		-6.661	-7.503	-7.503	-54.997	5	0	0	0	0	13	4	-2	448.382	13.292	688.338	117.273	370.461	200.604	0.000	1249.066	5.000	15.750	0.1414558	0.0511639	0.8148672
		MOL009091	465	2023-05-31 12:44:56	2023-05-31 12:44:56					TRUE	0	MOL009091	0.2325	0.1967	0	0	5928	A(2) A(-) D(8) D(6) N(-) R(-) R(14)	0.886	0.792	0.280	1.211	1.211		-6.659	-6.856	-6.856	-53.882	0	0	0	0	0	10	1	-2	354.402	3.569	630.187	285.450	142.033	202.704	0.000	1131.699	1.000	3.000	0.0112526	0.0047605	0.8333931
		MOL006532	466	2023-05-31 12:44:56	2023-05-31 12:44:56					TRUE	0	MOL006532	0.0001	0.0000	-1	0	35716	A(4) A(-) D(18) D(15) N(34) R(-) R(-)	0.981	0.734	0.277	1.111	1.111	1.000	-6.658	-6.658	-6.658	-48.685	11	0	0	1	0	14	2	-2	810.974	6.509	1035.679	633.227	400.239	2.213	0.000	2100.192	8.000	20.750	0.0201713	0.0566680	0.7657952
		MOL002790	467	2023-05-31 12:44:56	2023-05-31 12:44:56					TRUE	0	MOL002790	0.0017	0.0000	0	0	55271	A(3) A(8) D(16) D(12) N(-) R(-) R(21)	0.679	0.615	0.266	1.164	1.164	1.000	-6.655	-6.655	-6.655	-66.220	2	0	0	0	0	16	2	-2	506.505	6.020	834.284	380.776	250.585	202.923	0.000	1516.269	5.000	13.500	0.0238984	0.0361830	0.7650715
		MOL002285	468	2023-05-31 12:44:56	2023-05-31 12:44:56					TRUE	0	MOL002285	0.0638	0.0517	0	0	30222	A(2) A(5) D(8) D(11) N(-) R(13) R(-)	0.898	0.675	0.261	1.108	1.108		-6.652	-6.704	-6.704	-42.455	0	0	0	0	0	9	1	-2	244.201	5.581	464.475	118.213	267.492	78.770	0.000	761.336	5.000	7.650	0.0409182	0.0368285	0.8681349
		MOL007722	469	2023-05-31 12:44:56	2023-05-31 12:44:56					TRUE	0	MOL007722	0.0213	0.0159	0	0	10829	A(1) A(5) D(8) D(6) N(-) R(12) R(-)	0.925	0.685	0.304	1.147	1.147		-6.649	-6.665	-6.665	-49.694	0	0	0	0	0	6	0	-2	288.299	1.797	540.591	206.442	189.514	144.635	0.000	928.022	0.000	4.200	0.0034816	0.0000000	0.8511420
		MOL004369	470	2023-05-31 12:44:56	2023-05-31 12:44:56					TRUE	0	MOL004369	1.8050	1.9211	-1	0	40445	A(2) A(10) D(13) D(14) N(18) R(21) R(-)	0.924	0.644	0.309	1.146	1.146	1.000	-6.641	-8.562	-8.562	-57.624	2	0	0	0	0	9	1	-2	448.382	10.010	643.427	107.311	343.830	192.286	0.000	1193.066	6.000	12.050	0.0839797	0.0458736	0.8454901
		MOL006803	471	2023-05-31 12:44:56	2023-05-31 12:44:56					TRUE	0	MOL006803	0.0000	0.0000	0	0	55670	A(1) A(8) D(24) D(20) N(-) R(-) R(-)	0.453	0.696	0.293	1.275	1.275	1.000	-6.641	-6.641	-6.641	-75.437	12	0	0	0	0	17	5	-2	744.699	8.784	995.337	408.220	417.025	170.092	0.000	1967.374	8.000	25.950	0.0392149	0.0737416	0.7628741
		MOL004950	472	2023-05-31 12:44:56	2023-05-31 12:44:56					TRUE	0	MOL004950	0.0053	0.0037	0	0	15518	A(2) A(5) D(7) D(-) N(-) R(-) R(15)	0.862	0.636	0.358	1.143	1.143	1.000	-6.625	-6.629	-6.629	-59.629	0	0	0	0	0	4	0	-2	368.385	8.526	618.149	279.260	142.487	196.402	0.000	1102.498	2.000	5.500	0.0659307	0.0125830	0.8349433
		MOL009240	473	2023-05-31 12:44:56	2023-05-31 12:44:56					TRUE	0	MOL009240	0.0008	0.0005	0	0	21031	A(3) A(1) D(-) D(6) N(-) R(-) R(11)	0.706	0.635	0.311	1.155	1.155	1.000	-6.621	-6.622	-6.622	-51.452	0	0	0	0	0	2	1	1	342.391	1.912	526.192	307.135	51.288	167.769	0.000	1003.135	1.000	4.700	0.0036443	0.0089321	0.9210021
		MOL004166	474	2023-05-31 12:44:56	2023-05-31 12:44:56					TRUE	0	MOL004166	0.0032	0.0000	0	0	10444	A(5) A(2) D(10) D(8) N(-) R(-) R(13)	0.686	0.633	0.259	1.171	1.171	1.000	-6.613	-6.613	-6.613	-52.366	0	0	0	0	0	8	1	-2	320.298	4.552	565.411	177.918	185.785	201.708	0.000	982.565	3.000	5.750	0.0210922	0.0176143	0.8453600
		MOL012848	475	2023-05-31 12:44:56	2023-05-31 12:44:56					TRUE	0	MOL012848	0.0000	0.0000	0	0	26371	A(11) A(6) D(29) D(24) N(-) R(-) R(-)	0.765	0.645	0.334	1.167	1.167	1.000	-6.610	-6.610	-6.610	10000.000	15	0	0	0	0	22	3	-2	917.139	4.516	1143.486	752.065	381.030	10.391	0.000	2463.840	12.000	26.050	0.0082776	0.0789165	0.7715118
		MOL011716	476	2023-05-31 12:44:56	2023-05-31 12:44:56					TRUE	0	MOL011716	0.0010	0.0007	0	0	16322	A(5) A(6) D(7) D(-) N(-) R(10) R(-)	0.771	0.682	0.269	1.136	1.136	1.000	-6.601	-6.602	-6.602	-50.312	0	0	0	0	0	9	2	-1	338.400	2.845	585.877	419.492	114.904	51.481	0.000	1101.574	2.000	5.500	0.0073501	0.0132761	0.8804430
		MOL007864	477	2023-05-31 12:44:56	2023-05-31 12:44:56					TRUE	0	MOL007864	0.5297	0.4352	0	0	20820	A(4) A(1) D(9) D(-) N(-) R(-) R(16)	0.762	0.664	0.265	1.117	1.117	1.000	-6.598	-7.033	-7.033	-65.826	1	0	0	0	0	10	2	-2	460.523	5.456	748.906	553.934	184.838	10.134	0.000	1422.691	1.000	10.250	0.0209203	0.0136866	0.8168547
		MOL006418	478	2023-05-31 12:44:56	2023-05-31 12:44:56					TRUE	0	MOL006418	0.0276	0.0198	0	0	20642	A(2) A(3) D(11) D(8) N(-) R(13) R(-)	0.874	0.612	0.333	1.130	1.130	1.000	-6.566	-6.586	-6.586	-59.588	0	0	0	0	0	5	0	-2	372.374	4.992	624.040	215.384	203.359	205.297	0.000	1111.295	3.000	6.450	0.0224207	0.0179023	0.8314549
		MOL007864	479	2023-05-31 12:44:56	2023-05-31 12:44:56					TRUE	0	MOL007864	0.5297	0.4352	0	0	20821	A(4) A(8) D(11) D(-) N(-) R(16) R(-)	1.034	0.708	0.354	1.139	1.139	1.000	-6.566	-7.001	-7.001	-66.738	1	0	0	0	0	10	2	-2	460.523	4.285	739.614	547.517	168.493	23.603	0.000	1413.131	1.000	10.250	0.0129905	0.0138586	0.8234075
		MOL002902	480	2023-05-31 12:44:56	2023-05-31 12:44:56					TRUE	0	MOL002902	0.0038	0.0026	0	0	45287	A(2) A(4) D(6) D(-) N(-) R(8) R(-)	0.806	0.713	0.234	1.118	1.118		-6.562	-6.564	-6.564	-39.129	0	0	0	0	0	6	1	-2	208.213	3.673	480.492	169.734	161.872	148.886	0.000	758.123	2.000	3.500	0.0177909	0.0103014	0.8368320
		MOL008043	481	2023-05-31 12:44:56	2023-05-31 12:44:56					TRUE	0	MOL008043	0.0748	0.0624	0	0	45870	A(6) A(5) D(-) D(9) N(-) R(12) R(14)	0.822	0.601	0.322	1.134	1.134	1.000	-6.561	-6.623	-6.623	-52.885	0	0	0	0	0	6	0	-2	316.267	5.863	524.684	83.680	183.693	257.311	0.000	907.767	2.000	5.000	0.0378731	0.0134768	0.8641392
		MOL004898	482	2023-05-31 12:44:56	2023-05-31 12:44:56					TRUE	0	MOL004898	0.3301	0.2770	0	0	503	A(1) A(3) D(7) D(8) N(-) R(13) R(-)	0.919	0.737	0.238	1.136	1.136		-6.560	-6.837	-6.837	-58.504	0	0	0	0	0	10	1	-2	340.375	3.998	616.906	192.929	203.529	220.448	0.000	1099.501	3.000	4.000	0.0145410	0.0112306	0.8351092
		MOL003725	483	2023-05-31 12:44:56	2023-05-31 12:44:56					TRUE	0	MOL003725	0.0000	0.0000	0	0	5381	A(7) A(2) D(9) D(12) N(-) R(-) R(-)	0.778	0.668	0.301	1.151	1.151	1.000	-6.555	-6.555	-6.555	-35.789	0	0	0	0	0	10	2	-2	388.457	8.078	623.071	408.937	212.173	1.960	0.000	1195.585	5.000	12.000	0.0545841	0.0430655	0.8743423
		MOL007701	484	2023-05-31 12:44:56	2023-05-31 12:44:56					TRUE	0	MOL007701	0.6505	0.6690	0	0	25847	A(3) A(-) D(-) D(7) N(-) R(12) R(11)	0.845	0.755	0.299	1.209	1.209		-6.544	-7.213	-7.213	-47.966	0	0	0	0	0	8	1	-2	328.367	4.115	648.227	264.787	162.456	220.984	0.000	1103.150	3.000	6.400	0.0153524	0.0171007	0.7965156
		MOL004114	485	2023-05-31 12:44:56	2023-05-31 12:44:56					TRUE	0	MOL004114	0.9488	0.6802	0	0	55396	A(3) A(7) D(11) D(8) N(-) R(15) R(-)	0.924	0.761	0.233	1.152	1.152		-6.542	-7.223	-7.223	-49.217	0	0	0	0	0	10	1	-2	332.309	5.394	586.665	198.777	214.273	173.614	0.000	1009.549	2.000	4.500	0.0288248	0.0108477	0.8295830
		MOL013206	486	2023-05-31 12:44:56	2023-05-31 12:44:56					TRUE	0	MOL013206	1.8215	1.9172	-1	0	41396	A(4) A(12) D(24) D(16) N(26) R(30) R(-)	1.022	0.629	0.371	1.126	1.126		-6.535	-8.452	-8.452	-85.703	7	0	0	0	0	14	2	-2	616.488	6.391	818.678	129.524	445.520	243.634	0.000	1580.931	9.000	15.350	0.0258390	0.0562492	0.8016665
		MOL008513	487	2023-05-31 12:44:56	2023-05-31 12:44:56					TRUE	0	MOL008513	1.6025	1.6998	-1	0	35939	A(7) A(-) D(16) D(21) N(-) R(28) R(26)	0.870	0.721	0.308	1.215	1.215	1.000	-6.528	-8.227	-8.227	-85.568	10	0	0	0	0	16	2	-2	596.498	7.998	825.942	204.442	426.797	194.702	0.000	1561.622	9.000	20.550	0.0409583	0.0746420	0.7881329
		MOL009239	488	2023-05-31 12:44:56	2023-05-31 12:44:56					TRUE	0	MOL009239	0.0011	0.0007	0	0	16047	A(1) A(4) D(-) D(7) N(-) R(-) R(15)	0.632	0.573	0.323	1.130	1.130	1.000	-6.522	-6.522	-6.522	-49.540	0	0	0	0	0	11	0	-1	374.433	5.441	639.618	376.290	84.444	178.884	0.000	1191.117	2.000	5.450	0.0248520	0.0120501	0.8495983
		MOL003631	489	2023-05-31 12:44:56	2023-05-31 12:44:56					TRUE	0	MOL003631	0.0000	0.0000	0	0	35393	A(3) A(1) D(-) D(-) N(-) R(12) R(10)	0.821	0.651	0.349	1.166	1.166	1.000	-6.519	-6.519	-6.519	-45.971	0	0	0	0	0	3	2	-1	350.327	9.005	570.271	143.814	131.672	294.786	0.000	1025.951	0.000	6.500	0.0790404	0.0000000	0.8626497
		MOL006811	490	2023-05-31 12:44:56	2023-05-31 12:44:56					TRUE	0	MOL006811	2.2025	2.3634	-3	0	35754	A(8) A(11) D(17) D(13) N(-) R(21) R(-)	0.743	0.659	0.339	1.250	1.250		-6.513	-8.877	-8.877	-57.679	9	0	0	2	0	14	3	-2	518.384	14.985	690.139	130.160	512.876	47.102	0.000	1292.749	9.000	19.750	0.1736901	0.0858523	0.8315813
		MOL007715	491	2023-05-31 12:44:56	2023-05-31 12:44:56					TRUE	0	MOL007715	0.0164	0.0122	0	0	35859	A(4) A(3) D(8) D(-) N(-) R(-) R(12)	0.630	0.661	0.305	1.200	1.200		-6.512	-6.524	-6.524	-51.032	1	0	0	0	0	7	1	-2	344.363	3.238	624.873	308.820	182.343	133.710	0.000	1110.184	0.000	5.500	0.0094418	0.0000000	0.8297939
		MOL007870	492	2023-05-31 12:44:56	2023-05-31 12:44:56					TRUE	0	MOL007870	0.7747	0.6540	0	0	50845	A(1) A(4) D(11) D(-) N(-) R(-) R(19)	0.803	0.672	0.268	1.113	1.113	1.000	-6.510	-7.164	-7.164	-70.383	4	0	0	0	0	14	2	-2	568.706	7.309	984.024	777.272	177.729	29.023	0.000	1860.294	1.000	10.250	0.0287194	0.0104164	0.7433849
		MOL005054	493	2023-05-31 12:44:56	2023-05-31 12:44:56					TRUE	0	MOL005054	0.0077	0.0058	0	0	45511	A(2) A(4) D(5) D(-) N(-) R(8) R(-)	0.742	0.653	0.281	1.130	1.130	1.000	-6.503	-6.509	-6.509	-40.933	0	0	0	0	0	3	1	-1	232.235	2.709	465.357	195.660	148.473	121.224	0.000	776.025	1.000	5.250	0.0094555	0.0112817	0.8775990
		MOL008597	494	2023-05-31 12:44:56	2023-05-31 12:44:56					TRUE	0	MOL008597	0.0000	0.0000	0	0	5881	A(3) A(10) D(-) D(13) N(-) R(16) R(18)	0.797	0.694	0.262	1.180	1.180	1.000	-6.492	-6.492	-6.492	-63.160	0	0	0	0	0	8	1	-2	506.465	3.303	727.863	169.042	231.212	327.608	0.000	1370.986	4.000	14.500	0.0079597	0.0398427	0.8199818
		MOL005872	495	2023-05-31 12:44:56	2023-05-31 12:44:56					TRUE	0	MOL005872	1.3673	1.5681	-2	0	45598	A(8) A(4) D(14) D(16) N(19) R(22) R(21)	1.034	0.635	0.426	1.199	1.199		-6.484	-8.052	-8.052	-64.931	4	0	0	1	0	10	2	-2	486.302	2.820	618.715	0.000	491.552	127.163	0.000	1134.086	7.000	11.750	0.0070107	0.0502454	0.8500377
		MOL000378	496	2023-05-31 12:44:56	2023-05-31 12:44:56					TRUE	0	MOL000378	0.0003	0.0000	0	0	20038	A(-) A(1) D(6) D(-) N(-) R(12) R(11)	0.509	0.616	0.239	1.126	1.126	1.000	-6.483	-6.483	-6.483	-42.767	0	0	0	0	0	4	0	1	316.353	4.080	569.274	349.570	34.047	185.657	0.000	999.277	1.000	3.750	0.0166616	0.0065873	0.8491178
		MOL001928	497	2023-05-31 12:44:56	2023-05-31 12:44:56					TRUE	0	MOL001928	0.0000	0.0000	0	0	35194	A(3) A(6) D(-) D(8) N(-) R(-) R(10)	0.746	0.622	0.335	1.151	1.151	1.000	-6.475	-6.475	-6.475	-57.162	0	0	0	0	0	5	1	-2	318.326	5.935	538.822	194.833	156.329	187.660	0.000	964.894	2.000	7.450	0.0365105	0.0195536	0.8764074
		MOL010616	498	2023-05-31 12:44:56	2023-05-31 12:44:56					TRUE	0	MOL010616	2.0792	1.0909	-1	0	41126	A(7) A(2) D(9) D(12) N(-) R(16) R(15)	0.878	0.665	0.307	1.196	1.196	0.988	-6.453	-7.544	-7.544	-56.127	0	0	0	0	0	8	0	-2	372.287	6.286	593.914	0.000	309.450	284.464	0.000	1019.470	6.000	6.000	0.0387599	0.0247459	0.8248181
		MOL008496	499	2023-05-31 12:44:56	2023-05-31 12:44:56					TRUE	0	MOL008496	1.8114	1.9265	-1	0	10912	A(2) A(10) D(14) D(16) N(20) R(23) R(-)	0.958	0.672	0.323	1.164	1.164	1.000	-6.450	-8.376	-8.376	-61.539	4	0	0	0	0	10	1	-2	464.382	3.457	632.492	125.385	350.951	156.155	0.000	1186.934	7.000	12.800	0.0100670	0.0535432	0.8571589
		MOL007897	500	2023-05-31 12:44:56	2023-05-31 12:44:56					TRUE	0	MOL007897	0.0004	0.0000	0	0	5816	A(2) A(-) D(3) D(4) N(-) R(10) R(-)	1.035	0.825	0.276	1.177	1.177	1.000	-6.445	-6.445	-6.445	-41.429	1	0	0	0	0	3	0	0	266.339	2.400	526.430	301.605	78.607	146.218	0.000	909.895	2.000	1.500	0.0063325	0.0040296	0.8626188
		MOL010421	501	2023-05-31 12:44:56	2023-05-31 12:44:56					TRUE	0	MOL010421	0.0000	0.0000	0	0	26149	A(4) A(-) D(-) D(5) N(-) R(9) R(11)	0.965	0.737	0.276	1.121	1.121	1.000	-6.444	-6.444	-6.444	-52.150
		MOL010958	502	2023-05-31 12:44:56	2023-05-31 12:44:56					TRUE	0	MOL010958	1.4677	1.5762	-1	0	56100	A(7) A(-) D(11) D(15) N(19) R(-) R(20)	0.890	0.688	0.263	1.127	1.127	1.000	-6.442	-8.018	-8.018	-60.341	5	0	0	0	0	10	1	-2	458.378	8.003	682.772	46.553	412.557	223.661	0.000	1235.339	8.000	8.750	0.0518527	0.0362474	0.8154805
		MOL003067	503	2023-05-31 12:44:56	2023-05-31 12:44:56					TRUE	0	MOL003067	0.0163	0.0095	-1	0	325	A(4) A(-) D(15) D(12) N(-) R(-) R(19)	0.802	0.737	0.270	1.181	1.181		-6.437	-6.447	-6.447	-68.006	5	0	0	1	0	15	2	-2	516.457	7.435	836.353	117.177	443.342	275.834	0.000	1501.079	7.000	11.450	0.0368271	0.0362214	0.7580728
		MOL012523	504	2023-05-31 12:44:56	2023-05-31 12:44:56					TRUE	0	MOL012523	0.0780	0.0689	0	0	31324	A(7) A(9) D(16) D(14) N(-) R(21) R(-)	0.672	0.620	0.303	1.209	1.209	1.000	-6.437	-6.506	-6.506	-68.922	2	0	0	0	0	16	2	-2	505.521	4.560	843.319	386.830	266.109	190.380	0.000	1528.899	6.000	14.000	0.0136008	0.0406642	0.7610723
		MOL001814	505	2023-05-31 12:44:56	2023-05-31 12:44:56					TRUE	0	MOL001814	0.4607	0.4737	0	0	20177	A(1) A(-) D(6) D(-) N(-) R(10) R(9)	0.863	0.891	0.226	1.266	1.266		-6.432	-6.905	-6.905	-54.015	1	0	0	0	0	5	0	-1	297.310	6.838	560.816	165.181	115.935	279.699	0.000	974.696	0.000	1.500	0.0479697	0.0000000	0.8477305
		MOL006145	506	2023-05-31 12:44:56	2023-05-31 12:44:56					TRUE	0	MOL006145	0.0006	0.0004	0	0	20618	A(1) A(2) D(5) D(-) N(-) R(-) R(8)	0.420	0.608	0.218	1.121	1.121		-6.429	-6.430	-6.430	-44.217	0	0	0	0	0	2	0	0	268.268	2.274	488.959	175.367	117.845	195.746	0.000	834.190	0.000	4.500	0.0062016	0.0000000	0.8764686
		MOL007068	507	2023-05-31 12:44:56	2023-05-31 12:44:56					TRUE	0	MOL007068	0.0000	0.0000	0	0	10766	A(2) A(-) D(-) D(5) N(-) R(8) R(9)	0.780	0.674	0.330	1.186	1.186	1.000	-6.429	-6.429	-6.429	-42.835	1	0	0	0	0	2	2	-1	292.290	6.190	511.902	123.835	137.140	250.928	0.000	884.515	1.000	6.200	0.0433252	0.0121117	0.8705253
		MOL008495	508	2023-05-31 12:44:56	2023-05-31 12:44:56					TRUE	0	MOL008495	2.0084	2.1361	-1	0	5871	A(3) A(6) D(10) D(13) N(-) R(-) R(18)	0.740	0.660	0.196	1.109	1.109	1.000	-6.424	-8.560	-8.560	-59.574	1	0	0	0	0	9	1	-2	418.356	2.052	665.300	103.968	322.794	238.538	0.000	1169.747	6.000	12.300	0.0035981	0.0452859	0.8070030
		MOL005972	509	2023-05-31 12:44:56	2023-05-31 12:44:56					TRUE	0	MOL005972	0.0222	0.0148	0	0	5615	A(-) A(3) D(5) D(-) N(-) R(9) R(8)	0.467	0.646	0.244	1.172	1.172	1.000	-6.414	-6.429	-6.429	-51.432	0	0	0	0	0	8	0	0	282.338	3.986	576.336	228.479	81.030	266.827	0.000	990.079	2.000	2.000	0.0160464	0.0049076	0.8335581
		MOL009039	510	2023-05-31 12:44:56	2023-05-31 12:44:56					TRUE	0	MOL009039	0.0000	0.0000	0	0	45975	A(3) A(4) D(-) D(5) N(-) R(8) R(-)	0.684	0.675	0.222	1.113	1.113	1.000	-6.391	-6.391	-6.391	-33.398	0	0	0	0	0	7	0	-1	198.218	2.533	431.076	179.464	101.427	150.186	0.000	703.657	2.000	4.900	0.0091161	0.0160752	0.8875337
		MOL007864	511	2023-05-31 12:44:56	2023-05-31 12:44:56					TRUE	0	MOL007864	0.9600	1.2214	-1	0	20830	A(4) A(7) D(9) D(-) N(-) R(-) R(15)	0.806	0.682	0.306	1.160	1.160		-6.389	-7.611	-7.611	-67.441	1	0	0	0	0	10	2	-2	460.523	9.141	694.738	515.753	157.958	21.028	0.000	1342.007	1.000	10.250	0.0622621	0.0147538	0.8469289
		MOL005317	512	2023-05-31 12:44:56	2023-05-31 12:44:56					TRUE	0	MOL005317	0.1249	0.1144	0	0	25575	A(8) A(5) D(-) D(9) N(-) R(-) R(14)	0.602	0.612	0.254	1.110	1.110	1.000	-6.385	-6.500	-6.500	-43.426	0	1	0	0	0	9	2	1	515.602	4.793	704.630	557.889	79.007	67.734	0.000	1424.355	0.000	7.000	0.0161303	0.0000000	0.8688587
		MOL007862	513	2023-05-31 12:44:56	2023-05-31 12:44:56					TRUE	0	MOL007862	0.2739	0.2396	0	0	10842	A(5) A(7) D(9) D(-) N(-) R(-) R(16)	0.847	0.709	0.306	1.171	1.171	1.000	-6.367	-6.606	-6.606	-70.591	0	0	0	0	0	8	2	-2	498.572	7.617	776.224	551.008	148.728	76.488	0.000	1523.261	1.000	11.250	0.0380892	0.0144932	0.8248227
		MOL002622	514	2023-05-31 12:44:56	2023-05-31 12:44:56					TRUE	0	MOL002622	0.6201	0.8051	-1	0	10270	A(9) A(10) D(12) D(-) N(-) R(-) R(24)	0.810	0.700	0.254	1.123	1.123	1.000	-6.359	-7.164	-7.164	-26.409	8	0	0	0	0	18	2	-2	668.736	9.217	1035.470	770.203	245.446	19.821	0.000	1991.372	2.000	14.750	0.0426628	0.0201451	0.7392577
		MOL006699	515	2023-05-31 12:44:56	2023-05-31 12:44:56					TRUE	0	MOL006699	0.0057	0.0042	0	0	15728	A(2) A(1) D(-) D(4) N(-) R(9) R(-)	0.724	0.619	0.299	1.121	1.121		-6.357	-6.361	-6.361	-40.519	0	0	0	0	0	6	0	-1	242.274	2.736	482.385	137.699	108.914	235.772	0.000	819.377	2.000	2.250	0.0091334	0.0065963	0.8778635
		MOL002635	516	2023-05-31 12:44:56	2023-05-31 12:44:56					TRUE	0	MOL002635	0.0009	0.0000	0	0	10292	A(1) A(3) D(12) D(9) N(-) R(19) R(18)	1.048	0.672	0.373	1.153	1.153	1.000	-6.348	-6.348	-6.348	-48.706	1	0	0	0	0	10	0	-2	420.458	7.713	639.089	407.061	170.622	61.406	0.000	1200.845	4.000	7.900	0.0495340	0.0247227	0.8549259
		MOL005773	517	2023-05-31 12:44:56	2023-05-31 12:44:56					TRUE	0	MOL005773	0.0055	0.0000	0	0	30595	A(1) A(-) D(6) D(-) N(-) R(12) R(13)	1.062	0.880	0.331	1.275	1.275	1.000	-6.343	-6.343	-6.343	-59.332	0	0	0	0	0	3	0	-2	398.414	5.800	622.958	167.951	159.026	295.981	0.000	1137.964	2.000	4.750	0.0295652	0.0107833	0.8461720
		MOL007870	518	2023-05-31 12:44:56	2023-05-31 12:44:56					TRUE	0	MOL007870	0.7747	0.6540	0	0	50844	A(1) A(6) D(9) D(-) N(-) R(-) R(19)	0.997	0.688	0.337	1.117	1.117	1.000	-6.336	-6.990	-6.990	-72.474	1	0	0	0	0	14	2	-2	568.706	3.877	861.670	663.424	171.754	26.492	0.000	1701.504	1.000	10.250	0.0088356	0.0118955	0.7999196
		MOL009261	519	2023-05-31 12:44:56	2023-05-31 12:44:56					TRUE	0	MOL009261	0.0024	0.0017	1	0	5949	A(2) A(-) D(-) D(3) N(-) R(5) R(6)	0.853	0.824	0.269	1.246	1.246		-6.319	-6.321	-6.321	-39.764	0	1	0	0	0	7	0	1	259.347	1.612	551.073	224.770	54.623	271.679	0.000	942.509	2.000	3.950	0.0027560	0.0101369	0.8436193
		MOL000460	520	2023-05-31 12:44:56	2023-05-31 12:44:56					TRUE	0	MOL000460	0.7450	0.8526	-1	0	5047	A(2) A(1) D(7) D(6) N(-) R(-) R(9)	0.722	0.584	0.293	1.140	1.140		-6.304	-7.157	-7.157	-48.855	0	0	0	0	0	8	1	-2	272.257	5.481	509.580	50.084	229.961	229.535	0.000	857.239	3.000	4.000	0.0350489	0.0135959	0.8564216
		MOL002354	521	2023-05-31 12:44:56	2023-05-31 12:44:56					TRUE	0	MOL002354	0.3566	0.2325	1	0	5240	A(5) A(2) D(-) D(8) N(-) R(17) R(16)	0.796	0.685	0.284	1.194	1.194	1.000	-6.275	-6.507	-6.507	-44.159	1	1	0	0	0	13	0	1	606.717	5.153	821.562	528.688	49.780	243.094	0.000	1710.589	1.000	7.250	0.0155225	0.0088247	0.8419542
		MOL009279	522	2023-05-31 12:44:56	2023-05-31 12:44:56					TRUE	0	MOL009279	1.8048	1.9203	-1	0	36046	A(3) A(11) D(14) D(16) N(21) R(24) R(-)	0.923	0.706	0.330	1.229	1.229	1.000	-6.272	-8.193	-8.193	-64.282	5	0	0	0	0	12	1	-2	494.408	3.738	668.300	170.881	348.381	149.038	0.000	1286.621	7.000	14.500	0.0108624	0.0574044	0.8560397
		MOL007737	523	2023-05-31 12:44:56	2023-05-31 12:44:56					TRUE	0	MOL007737	0.0159	0.0119	0	0	25854	A(4) A(2) D(7) D(-) N(-) R(-) R(13)	0.585	0.648	0.271	1.168	1.168		-6.265	-6.277	-6.277	-51.677	1	0	0	0	0	8	1	-2	372.417	2.085	673.983	369.597	177.241	127.144	0.000	1221.886	0.000	5.500	0.0035584	0.0000000	0.8201064
		MOL008982	524	2023-05-31 12:44:56	2023-05-31 12:44:56					TRUE	0	MOL008982	0.0000	0.0000	0	0	10959	A(4) A(5) D(7) D(10) N(-) R(-) R(-)	0.909	0.644	0.390	1.164	1.164	1.000	-6.259	-6.259	-6.259	-41.474	0	0	0	0	0	6	0	-2	368.469	4.941	566.360	390.676	152.956	22.727	0.000	1073.502	6.000	9.250	0.0227400	0.0400060	0.8952428
		MOL004800	525	2023-05-31 12:44:56	2023-05-31 12:44:56					TRUE	0	MOL004800	0.0588	0.5485	-1	0	491	A(5) A(8) D(-) D(12) N(-) R(17) R(18)	0.930	0.705	0.297	1.157	1.157		-6.255	-6.804	-6.804	-61.177	1	0	0	0	0	9	1	-2	432.383	13.015	651.866	118.356	284.625	248.885	0.000	1184.928	6.000	13.250	0.1429442	0.0497890	0.8307458
		MOL008066	526	2023-05-31 12:44:56	2023-05-31 12:44:56					TRUE	0	MOL008066	0.0020	0.0013	0	0	40840	A(8) A(7) D(15) D(13) N(-) R(-) R(-)	0.859	0.675	0.339	1.164	1.164		-6.253	-6.255	-6.255	-34.902	1	0	0	0	0	7	1	-2	426.419	5.996	517.855	215.070	272.771	30.014	0.000	1023.061	6.000	15.000	0.0351411	0.0709510	0.9481800
		MOL013064	527	2023-05-31 12:44:56	2023-05-31 12:44:56					TRUE	0	MOL013064	1.7572	1.8666	-1	0	11379	A(4) A(8) D(-) D(15) N(-) R(20) R(19)	0.987	0.677	0.390	1.190	1.190	1.000	-6.251	-8.118	-8.118	-61.136	1	0	0	0	0	10	1	-2	448.382	4.997	637.708	102.528	299.503	235.677	0.000	1182.253	7.000	14.000	0.0211183	0.0580838	0.8479109
		MOL002914	528	2023-05-31 12:44:56	2023-05-31 12:44:56					TRUE	0	MOL002914	0.0266	0.0183	0	0	45288	A(4) A(6) D(10) D(8) N(-) R(12) R(-)	1.053	0.671	0.350	1.107	1.107	1.000	-6.239	-6.257	-6.257	-47.194	0	0	0	0	0	4	0	-2	288.256	4.076	508.644	48.451	245.019	215.174	0.000	858.246	3.000	4.750	0.0193570	0.0161749	0.8586692
		MOL006993	529	2023-05-31 12:44:56	2023-05-31 12:44:56					TRUE	0	MOL006993	0.0000	0.0000	0	0	20717	A(5) A(1) D(-) D(12) N(-) R(19) R(-)	0.729	0.648	0.275	1.124	1.124	1.000	-6.233	-6.233	-6.233	-57.092	0	0	0	0	0	10	3	-2	464.468	6.930	696.385	266.187	237.672	192.526	0.000	1312.227	4.000	14.000	0.0365939	0.0402077	0.8323807
		MOL003763	530	2023-05-31 12:44:57	2023-05-31 12:44:57					TRUE	0	MOL003763	0.0064	0.0000	0	0	15389	A(3) A(4) D(7) D(6) N(-) R(10) R(-)	0.975	0.653	0.353	1.135	1.135	1.000	-6.213	-6.213	-6.213	-47.262	0	0	0	0	0	7	0	-2	258.273	1.805	491.814	128.357	141.665	221.792	0.000	838.856	3.000	3.000	0.0038843	0.0105653	0.8746266
		MOL002797	531	2023-05-31 12:44:57	2023-05-31 12:44:57					TRUE	0	MOL002797	0.3374	0.4413	-1	0	20279	A(5) A(1) D(-) D(11) N(16) R(-) R(17)	0.327	0.383	0.328	1.130	1.130	1.000	-6.199	-6.641	-6.641	-40.291	0	0	0	0	0	9	2	-2	460.437	2.154	662.424	140.597	285.168	236.659	0.000	1260.572	6.000	14.200	0.0036811	0.0525083	0.8519367
		MOL009295	532	2023-05-31 12:44:57	2023-05-31 12:44:57					TRUE	0	MOL009295	0.1262	0.1156	0	0	41012	A(1) A(-) D(-) D(3) N(-) R(9) R(10)	0.893	0.728	0.328	1.193	1.193		-6.197	-6.312	-6.312	-48.219	0	0	0	1	0	3	0	-2	308.293	8.077	557.018	54.165	180.779	322.074	0.000	944.267	3.000	5.200	0.0690964	0.0161694	0.8356521
		MOL010965	533	2023-05-31 12:44:57	2023-05-31 12:44:57					TRUE	0	MOL010965	1.9726	2.1376	-1	0	31175	A(4) A(7) D(13) D(10) N(-) R(-) R(15)	0.654	0.650	0.207	1.152	1.152		-6.194	-8.331	-8.331	-50.445	1	0	0	0	0	7	1	-2	314.248	8.696	491.991	112.999	317.436	61.556	0.000	852.636	6.000	12.050	0.0886934	0.0599937	0.8838599
		MOL010495	534	2023-05-31 12:44:57	2023-05-31 12:44:57					TRUE	0	MOL010495	0.0000	0.0000	0	0	36153	A(2) A(4) D(-) D(-) N(-) R(8) R(10)	0.616	0.571	0.304	1.114	1.114	1.000	-6.192	-6.192	-6.192	-48.953	0	0	0	0	0	5	0	0	310.349	4.347	588.769	263.044	52.658	273.067	0.000	1017.021	0.000	4.000	0.0185777	0.0000000	0.8306913
		MOL007862	535	2023-05-31 12:44:57	2023-05-31 12:44:57					TRUE	0	MOL007862	0.7254	0.7758	-1	0	10846	A(5) A(7) D(8) D(-) N(-) R(-) R(15)	0.848	0.705	0.318	1.178	1.178	1.000	-6.189	-6.965	-6.965	-70.450	0	0	0	0	0	8	2	-2	498.572	10.305	721.887	497.806	164.649	59.433	0.000	1461.833	1.000	11.250	0.0726489	0.0155842	0.8629013
		MOL010167	536	2023-05-31 12:44:57	2023-05-31 12:44:57					TRUE	0	MOL010167	1.8027	1.9202	-2	0	46102	A(3) A(8) D(10) D(11) N(16) R(19) R(-)	0.920	0.707	0.300	1.203	1.203	1.000	-6.179	-8.099	-8.099	-52.000	2	0	0	1	0	9	1	-2	462.366	8.394	624.370	79.918	340.164	204.287	0.000	1188.205	5.000	12.300	0.0593038	0.0440502	0.8689284
		MOL009246	537	2023-05-31 12:44:57	2023-05-31 12:44:57					TRUE	0	MOL009246	0.0010	0.0000	0	0	51028	A(2) A(1) D(6) D(7) N(-) R(-) R(13)	0.516	0.632	0.150	1.137	1.137	1.000	-6.173	-6.173	-6.173	-48.801	0	0	0	0	0	10	0	-1	346.422	3.582	591.139	332.060	102.849	156.230	0.000	1081.586	3.000	4.700	0.0118626	0.0137711	0.8620176
		MOL003723	538	2023-05-31 12:44:57	2023-05-31 12:44:57					TRUE	0	MOL003723	0.0000	0.0000	0	0	55358	A(7) A(3) D(12) D(13) N(-) R(-) R(-)	0.824	0.580	0.368	1.112	1.112	1.000	-6.171	-6.171	-6.171	-41.281	1	0	0	0	0	11	1	-2	390.473	2.941	577.642	361.795	215.847	0.000	0.000	1114.185	6.000	11.700	0.0077611	0.0496138	0.8997968
		MOL012782	539	2023-05-31 12:44:57	2023-05-31 12:44:57					TRUE	0	MOL012782	1.8043	1.9203	-1	0	1321	A(5) A(11) D(18) D(14) N(19) R(22) R(-)	0.922	0.653	0.305	1.152	1.152	1.000	-6.147	-8.067	-8.067	-61.322	4	0	0	0	0	11	1	-2	464.382	5.006	656.222	95.048	356.776	204.398	0.000	1222.299	7.000	13.750	0.0204992	0.0554372	0.8424926
		MOL005839	540	2023-05-31 12:44:57	2023-05-31 12:44:57					TRUE	0	MOL005839	0.8580	0.9320	-1	0	595	A(2) A(11) D(18) D(15) N(-) R(23) R(25)	0.714	0.659	0.309	1.300	1.300	1.000	-6.146	-7.078	-7.078	-56.577	7	0	0	0	0	9	1	-2	576.512	6.705	751.896	82.066	394.501	275.329	0.000	1443.916	9.000	10.900	0.0311370	0.0434901	0.8216787
		MOL010739	541	2023-05-31 12:44:57	2023-05-31 12:44:57					TRUE	0	MOL010739	2.3557	2.4374	-3	0	56080	A(1) A(7) D(32) D(-) N(37) R(-) R(42)	0.885	0.570	0.366	1.114	1.114		-6.138	-8.575	-8.575	-90.423	17	0	0	1	0	23	4	-2	954.715	13.787	1077.509	138.843	733.601	205.065	0.000	2227.684	16.000	24.400	0.0853309	0.0905793	0.7655611
		MOL008046	542	2023-05-31 12:44:57	2023-05-31 12:44:57					TRUE	0	MOL008046	0.0748	0.0624	0	0	834	A(5) A(3) D(-) D(8) N(-) R(10) R(12)	0.822	0.592	0.315	1.119	1.119	1.000	-6.132	-6.195	-6.195	-53.635	0	0	0	0	0	5	0	-2	286.240	4.910	498.001	0.000	204.168	293.834	0.000	841.050	2.000	4.250	0.0286601	0.0120691	0.8652650
		MOL005777	543	2023-05-31 12:44:57	2023-05-31 12:44:57					TRUE	0	MOL005777	0.0876	0.0716	0	0	50602	A(1) A(-) D(-) D(9) N(-) R(18) R(17)	0.928	0.737	0.320	1.179	1.179	1.000	-6.131	-6.203	-6.203	-60.507	1	0	0	0	0	7	0	-2	482.532	4.753	746.331	293.580	179.072	273.678	0.000	1395.170	4.000	4.500	0.0161928	0.0120590	0.8090683
		MOL005830	544	2023-05-31 12:44:57	2023-05-31 12:44:57					TRUE	0	MOL005830	1.7074	1.8488	-1	0	15630	A(5) A(-) D(13) D(12) N(19) R(-) R(21)	1.120	0.800	0.354	1.201	1.201		-6.123	-7.972	-7.972	-58.682	5	0	0	0	0	10	1	-2	458.378	4.087	642.955	52.061	378.644	212.250	0.000	1191.500	8.000	8.750	0.0140164	0.0384922	0.8453704
		MOL006236	545	2023-05-31 12:44:57	2023-05-31 12:44:57					TRUE	0	MOL006236	0.0097	0.0074	0	0	40632	A(6) A(2) D(-) D(10) N(-) R(-) R(20)	0.879	0.699	0.379	1.221	1.221		-6.121	-6.128	-6.128	-37.288	0	0	0	0	0	1	4	-1	484.502	2.290	584.976	292.847	180.044	112.086	0.000	1194.819	1.000	12.000	0.0043882	0.0205136	0.9308824
		MOL006980	546	2023-05-31 12:44:57	2023-05-31 12:44:57					TRUE	0	MOL006980	0.1011	0.0911	0	0	15767	A(2) A(1) D(-) D(-) N(-) R(10) R(12)	0.708	0.600	0.325	1.133	1.133	1.000	-6.105	-6.196	-6.196	-50.721	0	0	0	0	0	6	0	1	339.390	1.689	577.206	350.564	12.120	214.523	0.000	1061.828	0.000	4.000	0.0026874	0.0000000	0.8720406
		MOL000192	547	2023-05-31 12:44:57	2023-05-31 12:44:57					TRUE	0	MOL000192	0.0000	0.0000	0	0	10017	A(8) A(5) D(11) D(13) N(-) R(-) R(-)	0.630	0.595	0.328	1.157	1.157	1.000	-6.105	-6.105	-6.105	-35.164	1	0	0	0	0	9	1	-2	418.526	7.859	611.034	411.212	199.822	0.000	0.000	1195.383	6.000	12.650	0.0516726	0.0507109	0.8914659
		MOL007700	548	2023-05-31 12:44:57	2023-05-31 12:44:57					TRUE	0	MOL007700	0.3891	0.3877	1	0	20802	A(2) A(-) D(-) D(6) N(-) R(11) R(10)	0.644	0.810	0.287	1.327	1.327		-6.103	-6.491	-6.491	-45.336	0	0	0	0	0	5	1	-2	286.287	3.770	547.724	172.063	155.328	220.333	0.000	915.625	3.000	6.400	0.0155195	0.0202385	0.8325587
		MOL006153	549	2023-05-31 12:44:57	2023-05-31 12:44:57					TRUE	0	MOL006153	2.0876	2.2228	-1	0	626	A(2) A(-) D(-) D(5) N(-) R(10) R(9)	1.019	0.825	0.329	1.237	1.237		-6.085	-8.308	-8.308	-47.319	1	0	0	0	0	3	1	0	302.326	3.503	545.423	264.889	103.275	177.259	0.000	947.215	1.000	4.200	0.0129521	0.0077005	0.8551931
		MOL003649	550	2023-05-31 12:44:57	2023-05-31 12:44:57					TRUE	0	MOL003649	2.2673	2.4147	-1	0	379	A(3) A(7) D(-) D(11) N(-) R(15) R(17)	1.163	0.702	0.393	1.117	1.117	1.000	-6.083	-8.498	-8.498	-62.605	0	0	0	0	0	7	0	-2	416.384	4.802	643.558	99.166	288.886	255.506	0.000	1169.691	6.000	12.500	0.0197131	0.0475771	0.8342402
		MOL007865	551	2023-05-31 12:44:57	2023-05-31 12:44:57					TRUE	0	MOL007865	0.9623	1.2227	-1	0	25870	A(4) A(1) D(9) D(-) N(-) R(-) R(16)	0.741	0.658	0.282	1.136	1.136		-6.071	-7.293	-7.293	-62.897	1	0	0	0	0	11	2	-2	474.550	2.449	714.225	528.794	168.057	17.374	0.000	1402.241	1.000	10.250	0.0042783	0.0143512	0.8482921
		MOL012200	552	2023-05-31 12:44:57	2023-05-31 12:44:57					TRUE	0	MOL012200	0.0060	0.0044	0	0	31295	A(2) A(7) D(8) D(-) N(-) R(15) R(-)	0.757	0.665	0.255	1.110	1.110	1.000	-6.064	-6.068	-6.068	-46.724	0	0	0	0	0	4	0	0	410.423	6.213	656.975	433.371	72.286	151.319	0.000	1200.326	0.000	5.500	0.0321585	0.0000000	0.8314103
		MOL004525	553	2023-05-31 12:44:57	2023-05-31 12:44:57					TRUE	0	MOL004525	1.8877	1.8311	-2	0	15469	A(2) A(7) D(-) D(11) N(-) R(20) R(18)	0.958	0.654	0.377	1.171	1.171		-6.062	-7.893	-7.893	-50.230	5	0	0	0	0	9	0	-2	422.345	3.278	625.505	112.401	348.126	164.978	0.000	1115.575	7.000	13.000	0.0096309	0.0549872	0.8316360
		MOL007863	554	2023-05-31 12:44:57	2023-05-31 12:44:57					TRUE	0	MOL007863	0.5023	0.6199	-1	0	15858	A(3) A(6) D(9) D(-) N(-) R(-) R(14)	0.766	0.629	0.291	1.107	1.107	1.000	-6.057	-6.677	-6.677	-59.646	1	0	0	0	0	9	2	-2	446.496	7.556	711.775	508.336	191.316	12.123	0.000	1367.810	1.000	10.250	0.0417373	0.0144006	0.8372204
		MOL010172	555	2023-05-31 12:44:57	2023-05-31 12:44:57					TRUE	0	MOL010172	1.8050	1.9211	-1	0	11084	A(5) A(10) D(16) D(13) N(18) R(21) R(-)	0.979	0.655	0.335	1.145	1.145	1.000	-6.050	-7.971	-7.971	-65.261	2	0	0	0	0	9	1	-2	448.382	4.059	650.262	119.897	333.077	197.288	0.000	1197.206	6.000	12.050	0.0137607	0.0453915	0.8385374
		MOL008045	556	2023-05-31 12:44:57	2023-05-31 12:44:57					TRUE	0	MOL008045	0.1038	0.0887	0	0	55805	A(7) A(5) D(-) D(9) N(-) R(12) R(14)	0.822	0.601	0.319	1.132	1.132	1.000	-6.045	-6.134	-6.134	-55.267	0	0	0	0	0	6	0	-1	330.293	7.169	551.831	178.827	128.491	244.513	0.000	955.834	1.000	5.000	0.0537715	0.0090607	0.8503811
		MOL007900	557	2023-05-31 12:44:57	2023-05-31 12:44:57					TRUE	0	MOL007900	0.0004	0.0000	0	0	20838	A(2) A(-) D(3) D(4) N(-) R(9) R(-)	1.035	0.825	0.238	1.139	1.139	1.000	-6.041	-6.041	-6.041	-42.240	2	0	0	0	0	2	0	0	240.301	0.913	485.756	234.018	90.222	161.517	0.000	822.948	2.000	1.500	0.0010135	0.0043670	0.8743021
		MOL007701	558	2023-05-31 12:44:57	2023-05-31 12:44:57					TRUE	0	MOL007701	0.2405	0.2314	1	0	25846	A(2) A(-) D(-) D(6) N(-) R(12) R(11)	0.644	0.810	0.282	1.323	1.323		-6.021	-6.253	-6.253	-49.250	0	0	0	0	0	8	1	-2	328.367	7.320	646.398	273.075	149.440	223.883	0.000	1097.892	3.000	6.400	0.0488099	0.0171491	0.7962297
		MOL000366	559	2023-05-31 12:44:57	2023-05-31 12:44:57					TRUE	0	MOL000366	0.0041	0.0000	0	0	20037	A(5) A(13) D(15) D(18) N(-) R(-) R(22)	0.888	0.686	0.245	1.108	1.108	1.000	-6.012	-6.012	-6.012	-68.779	0	0	0	0	0	11	2	-2	534.473	3.331	770.221	351.509	267.228	151.484	0.000	1456.936	4.000	14.050	0.0076158	0.0364830	0.8069442
		MOL006978	560	2023-05-31 12:44:57	2023-05-31 12:44:57					TRUE	0	MOL006978	0.0000	0.0000	0	0	5718	A(4) A(2) D(-) D(-) N(-) R(9) R(11)	0.932	0.677	0.318	1.116	1.116	1.000	-6.010	-6.010	-6.010	-40.592	0	0	0	0	0	2	2	0	321.332	6.392	533.631	240.956	98.461	194.215	0.000	952.712	0.000	6.500	0.0428859	0.0000000	0.8774684
		MOL009160	561	2023-05-31 12:44:57	2023-05-31 12:44:57					TRUE	0	MOL009160	0.0079	0.0059	0	0	40994	A(2) A(4) D(5) D(-) N(-) R(9) R(-)	0.790	0.696	0.306	1.180	1.180	1.000	-5.985	-5.991	-5.991	-44.988	0	0	0	0	0	7	0	-1	286.327	5.691	523.188	235.451	101.181	186.556	0.000	926.879	1.000	4.250	0.0349423	0.0081233	0.8787307
		MOL001699	562	2023-05-31 12:44:57	2023-05-31 12:44:57					TRUE	0	MOL001699	0.0085	0.0064	0	0	45158	A(5) A(-) D(8) D(-) N(-) R(12) R(11)	0.964	0.851	0.276	1.234	1.234	1.000	-5.978	-5.984	-5.984	-47.147	0	0	0	0	0	4	1	0	380.353	5.273	550.071	306.002	86.976	157.093	0.000	1022.861	1.000	6.750	0.0271842	0.0122712	0.8925332
		MOL002562	563	2023-05-31 12:44:57	2023-05-31 12:44:57					TRUE	0	MOL002562	0.0476	0.0365	1	0	20247	A(1) A(3) D(5) D(4) N(-) R(9) R(-)	0.901	0.628	0.328	1.126	1.126	1.000	-5.974	-6.010	-6.010	-45.150	0	1	0	0	0	5	0	1	299.369	3.929	583.913	284.340	85.910	213.663	0.000	1002.328	2.000	4.250	0.0154015	0.0102933	0.8295145
		MOL004332	564	2023-05-31 12:44:57	2023-05-31 12:44:57					TRUE	0	MOL004332	0.1781	0.1589	0	0	45437	A(3) A(4) D(6) D(5) N(-) R(9) R(-)	0.877	0.631	0.307	1.121	1.121		-5.970	-6.129	-6.129	-50.070	0	0	0	0	0	9	1	-2	296.322	6.257	563.933	174.064	138.545	251.324	0.000	980.575	2.000	4.250	0.0399318	0.0106580	0.8464307
		MOL000742	565	2023-05-31 12:44:57	2023-05-31 12:44:57					TRUE	0	MOL000742	1.3608	1.0797	0	0	45073	A(-) A(3) D(5) D(-) N(-) R(10) R(9)	0.544	0.642	0.261	1.164	1.164		-5.961	-7.041	-7.041	-45.999	0	1	0	0	0	1	1	1	311.337	2.753	506.518	252.336	84.453	169.729	0.000	926.194	1.000	4.750	0.0081813	0.0093777	0.9072028
		MOL007869	566	2023-05-31 12:44:57	2023-05-31 12:44:57					TRUE	0	MOL007869	0.8444	0.9189	-2	0	45811	A(8) A(1) D(11) D(-) N(-) R(-) R(20)	0.605	0.627	0.248	1.117	1.117	1.000	-5.958	-6.877	-6.877	14.802	4	0	0	0	0	15	2	-2	668.736	10.258	965.366	704.797	247.222	13.348	0.000	1945.423	2.000	14.750	0.0540864	0.0216080	0.7806967
		MOL006946	567	2023-05-31 12:44:57	2023-05-31 12:44:57					TRUE	0	MOL006946	1.2957	1.2232	0	0	35773	A(4) A(2) D(10) D(7) N(-) R(14) R(-)	0.697	0.564	0.325	1.163	1.163		-5.948	-7.171	-7.171	-54.131	1	1	0	0	0	4	1	-2	255.233	3.820	435.639	91.563	254.437	89.638	0.000	731.375	6.000	10.800	0.0199479	0.0607257	0.9011530
		MOL007863	568	2023-05-31 12:44:57	2023-05-31 12:44:57					TRUE	0	MOL007863	0.5749	0.4697	0	0	15853	A(4) A(7) D(10) D(-) N(-) R(-) R(15)	0.846	0.683	0.318	1.158	1.158	1.000	-5.946	-6.416	-6.416	-53.841	1	0	0	0	0	9	2	-2	446.496	3.612	736.615	535.065	185.894	15.657	0.000	1383.642	1.000	10.250	0.0094297	0.0139150	0.8152175
		MOL004232	569	2023-05-31 12:44:57	2023-05-31 12:44:57					TRUE	0	MOL004232	0.0571	0.0446	1	0	25463	A(4) A(1) D(-) D(6) N(-) R(12) R(-)	0.719	0.612	0.342	1.158	1.158	1.000	-5.945	-5.990	-5.990	-48.813	0	1	0	0	0	6	0	1	329.395	4.089	583.739	350.770	102.761	130.208	0.000	1043.048	2.000	5.000	0.0160331	0.0121134	0.8520841
		MOL003345	570	2023-05-31 12:44:57	2023-05-31 12:44:57					TRUE	0	MOL003345	1.8050	1.9211	-1	0	5347	A(3) A(10) D(16) D(13) N(18) R(21) R(-)	0.909	0.629	0.350	1.182	1.182	1.000	-5.939	-7.860	-7.860	-63.035	2	0	0	0	0	9	1	-2	448.382	5.650	691.283	137.501	337.539	216.243	0.000	1240.482	6.000	12.050	0.0257346	0.0426979	0.8076742
		MOL003616	571	2023-05-31 12:44:57	2023-05-31 12:44:57					TRUE	0	MOL003616	0.0160	0.0119	0	0	20358	A(4) A(2) D(7) D(-) N(-) R(-) R(12)	0.630	0.660	0.309	1.203	1.203		-5.933	-5.945	-5.945	-50.840	0	0	0	0	0	7	1	-2	358.390	2.225	653.378	328.758	190.447	134.173	0.000	1166.443	0.000	5.500	0.0042452	0.0000000	0.8201809
		MOL005136	572	2023-05-31 12:44:57	2023-05-31 12:44:57					TRUE	0	MOL005136	0.0000	0.0000	0	0	25555	A(5) A(1) D(10) D(11) N(-) R(-) R(-)	0.863	0.607	0.426	1.182	1.182	1.000	-5.928	-5.928	-5.928	-39.858	0	0	0	0	0	6	1	-2	412.522	4.138	620.069	456.008	164.061	0.000	0.000	1190.758	5.000	7.650	0.0143769	0.0275871	0.8762080
		MOL013418	573	2023-05-31 12:44:57	2023-05-31 12:44:57					TRUE	0	MOL013418	0.0422	0.0356	1	0	6345	A(4) A(1) D(-) D(6) N(-) R(-) R(13)	0.536	0.567	0.301	1.131	1.131		-5.893	-5.929	-5.929	-60.132	0	1	0	0	3	7	0	1	575.706	9.139	801.849	479.573	70.883	251.394	0.000	1656.796	1.500	11.750	0.0504111	0.0179470	0.8444717
		MOL001751	574	2023-05-31 12:44:57	2023-05-31 12:44:57					TRUE	0	MOL001751	0.0000	0.0000	-1	0	5181	A(1) A(-) D(-) D(3) N(-) R(6) R(7)	0.798	0.907	0.265	1.346	1.346	1.000	-5.878	-5.878	-5.878	-56.341	0	0	0	1	0	5	1	-2	286.320	7.581	499.434	40.463	198.755	206.245	53.971	819.910	3.000	6.500	0.0700883	0.0225422	0.8482650
		MOL010611	575	2023-05-31 12:44:57	2023-05-31 12:44:57					TRUE	0	MOL010611	4.9726	1.9443	-2	0	16199	A(7) A(14) D(20) D(-) N(27) R(30) R(34)	1.111	0.752	0.353	1.169	1.169		-5.873	-7.817	-7.817	-75.770	9	0	0	0	0	17	0	-2	742.559	3.110	905.689	0.000	493.074	412.615	0.000	1777.823	12.000	12.000	0.0054398	0.0458979	0.7836313
		MOL010962	576	2023-05-31 12:44:57	2023-05-31 12:44:57					TRUE	0	MOL010962	1.8035	1.9211	-1	0	16247	A(1) A(9) D(11) D(12) N(16) R(19) R(-)	0.920	0.707	0.306	1.209	1.209	1.000	-5.872	-7.794	-7.794	-55.331	0	0	0	0	0	8	1	-2	432.383	9.858	630.583	106.922	298.185	225.476	0.000	1165.659	5.000	11.300	0.0833655	0.0400702	0.8494488
		MOL001985	577	2023-05-31 12:44:57	2023-05-31 12:44:57					TRUE	0	MOL001985	0.0006	0.0004	0	0	15188	A(1) A(8) D(9) D(-) N(-) R(14) R(-)	0.820	0.710	0.260	1.136	1.136	1.000	-5.860	-5.860	-5.860	-39.246	0	0	0	0	0	4	2	0	414.411	5.475	584.879	424.078	91.798	69.003	0.000	1123.153	1.000	7.500	0.0266936	0.0128232	0.8934258
		MOL008642	578	2023-05-31 12:44:57	2023-05-31 12:44:57					TRUE	0	MOL008642	0.0223	0.0163	1	0	40896	A(1) A(2) D(3) D(-) N(-) R(8) R(-)	0.766	0.649	0.338	1.173	1.173	1.000	-5.856	-5.872	-5.872	-41.552	0	1	0	0	0	4	0	1	269.343	2.436	499.826	222.941	64.994	211.891	0.000	895.383	2.000	3.000	0.0066269	0.0084882	0.8988463
		MOL005015	579	2023-05-31 12:44:57	2023-05-31 12:44:57					TRUE	0	MOL005015	0.0008	0.0003	0	0	35525	A(-) A(1) D(6) D(-) N(-) R(17) R(18)	0.509	0.615	0.254	1.140	1.140	1.000	-5.839	-5.839	-5.839	-64.210	2	0	0	0	0	8	0	0	438.563	3.097	770.010	577.218	56.893	135.898	0.000	1427.113	2.000	3.750	0.0067220	0.0068873	0.7961124
		MOL009281	580	2023-05-31 12:44:57	2023-05-31 12:44:57					TRUE	0	MOL009281	0.0041	0.0000	0	0	46011	A(5) A(10) D(-) D(15) N(-) R(19) R(21)	0.874	0.673	0.282	1.139	1.139	1.000	-5.835	-5.835	-5.835	-56.731	0	0	0	0	0	10	2	-2	504.446	5.205	742.514	263.952	266.506	212.056	0.000	1401.007	4.000	13.300	0.0193398	0.0358242	0.8154936
		MOL007998	581	2023-05-31 12:44:57	2023-05-31 12:44:57					TRUE	0	MOL007998	1.8027	1.9202	-2	0	15881	A(4) A(9) D(14) D(-) N(16) R(19) R(-)	0.779	0.640	0.270	1.144	1.144	1.000	-5.821	-7.741	-7.741	-55.236	2	0	0	1	0	9	1	-2	462.366	6.552	611.284	47.591	336.009	227.683	0.000	1162.796	5.000	12.300	0.0369238	0.0449932	0.8748315
		MOL010370	582	2023-05-31 12:44:57	2023-05-31 12:44:57					TRUE	0	MOL010370	0.0481	0.0410	1	0	11102	A(1) A(-) D(-) D(3) N(-) R(9) R(8)	0.734	0.647	0.321	1.166	1.166		-5.820	-5.861	-5.861	-59.676	1	1	0	0	0	12	0	1	471.681	2.297	800.651	331.137	72.661	396.854	0.000	1583.519	2.000	4.450	0.0033327	0.0078602	0.8206106
		MOL007868	583	2023-05-31 12:44:57	2023-05-31 12:44:57					TRUE	0	MOL007868	0.3816	0.3513	0	0	40809	A(2) A(5) D(9) D(-) N(-) R(-) R(16)	0.717	0.641	0.275	1.120	1.120	1.000	-5.805	-6.156	-6.156	-71.541	1	0	0	0	0	11	2	-2	534.605	8.998	869.580	491.714	156.169	221.697	0.000	1623.545	1.000	11.250	0.0498664	0.0129373	0.7682426
		MOL004136	584	2023-05-31 12:44:57	2023-05-31 12:44:57					TRUE	0	MOL004136	0.0388	0.0325	1	0	45414	A(3) A(2) D(-) D(6) N(-) R(9) R(-)	0.886	0.646	0.355	1.141	1.141	1.000	-5.798	-5.830	-5.830	-51.428	0	1	0	0	0	2	1	1	287.315	3.663	444.110	270.735	72.340	101.035	0.000	813.146	2.000	6.900	0.0164990	0.0219722	0.9486811
		MOL009031	585	2023-05-31 12:44:57	2023-05-31 12:44:57					TRUE	0	MOL009031	0.0256	0.0146	1	0	5922	A(2) A(3) D(-) D(4) N(-) R(11) R(-)	0.686	0.631	0.300	1.146	1.146		-5.794	-5.808	-5.808	-41.475	0	1	0	0	0	5	0	1	324.422	2.349	537.901	274.759	59.014	204.128	0.000	1013.271	1.000	5.450	0.0054459	0.0101320	0.9070114
		MOL004995	586	2023-05-31 12:44:57	2023-05-31 12:44:57					TRUE	0	MOL004995	0.0008	0.0003	0	0	55490	A(-) A(2) D(6) D(-) N(-) R(16) R(17)	0.509	0.616	0.255	1.142	1.142	1.000	-5.791	-5.791	-5.791	-50.502	2	0	0	0	0	5	0	0	424.536	3.268	702.353	506.115	61.274	134.964	0.000	1335.054	2.000	3.750	0.0080000	0.0075508	0.8348507
		MOL006653	587	2023-05-31 12:44:57	2023-05-31 12:44:57					TRUE	0	MOL006653	0.2989	0.2522	0	0	30687	A(2) A(-) D(7) D(6) N(-) R(-) R(14)	0.869	0.804	0.195	1.145	1.145		-5.788	-6.040	-6.040	-63.757	0	0	0	0	0	11	1	-2	368.429	6.796	702.298	328.961	160.843	212.494	0.000	1239.636	2.000	4.000	0.0372521	0.0080548	0.7946443
		MOL007871	588	2023-05-31 12:44:57	2023-05-31 12:44:57					TRUE	0	MOL007871	0.7108	0.5784	0	0	55785	A(1) A(5) D(-) D(-) N(-) R(19) R(20)	0.740	0.617	0.311	1.125	1.125	1.000	-5.788	-6.366	-6.366	-71.581	3	0	0	0	0	14	2	-2	602.723	6.111	919.531	553.908	186.581	179.041	0.000	1863.335	1.000	10.250	0.0200402	0.0111470	0.7963905
		MOL005572	589	2023-05-31 12:44:57	2023-05-31 12:44:57					TRUE	0	MOL005572	0.0000	0.0000	0	0	55545	A(8) A(4) D(-) D(10) N(-) R(-) R(19)	0.903	0.688	0.361	1.182	1.182	1.000	-5.776	-5.776	-5.776	-39.136	0	0	0	0	0	5	2	-1	482.529	4.561	691.523	359.102	131.963	200.458	0.000	1334.163	0.000	8.150	0.0155936	0.0000000	0.8475478
		MOL006225	590	2023-05-31 12:44:57	2023-05-31 12:44:57					TRUE	0	MOL006225	0.1371	0.1223	0	0	50660	A(2) A(3) D(5) D(-) N(-) R(8) R(-)	0.776	0.706	0.237	1.126	1.126		-5.774	-5.897	-5.897	-33.179	0	0	0	0	0	6	1	-2	206.198	3.586	445.698	98.654	143.818	203.227	0.000	713.857	2.000	4.000	0.0180163	0.0126921	0.8666918
		MOL011316	591	2023-05-31 12:44:57	2023-05-31 12:44:57					TRUE	0	MOL011316	0.6800	0.8108	1	0	21236	A(2) A(3) D(5) D(-) N(-) R(8) R(-)	0.789	0.706	0.260	1.145	1.145	1.000	-5.774	-6.585	-6.585	-38.711	0	1	0	0	0	6	1	-2	211.217	4.815	432.728	143.299	196.324	93.105	0.000	710.700	4.000	4.500	0.0326282	0.0207983	0.8900360
		MOL009198	592	2023-05-31 12:44:57	2023-05-31 12:44:57					TRUE	0	MOL009198	0.0004	0.0002	0	0	51024	A(3) A(4) D(5) D(-) N(-) R(10) R(-)	0.774	0.699	0.321	1.204	1.204	1.000	-5.774	-5.774	-5.774	-48.377	0	0	0	0	0	7	1	0	328.407	1.715	555.394	316.759	53.753	184.882	0.000	1032.146	1.000	3.000	0.0028488	0.0054016	0.8893202
		MOL007864	593	2023-05-31 12:44:57	2023-05-31 12:44:57					TRUE	0	MOL007864	0.9600	1.2214	-1	0	20831	A(4) A(1) D(8) D(-) N(-) R(-) R(15)	0.739	0.686	0.245	1.128	1.128		-5.774	-6.995	-6.995	-64.032	1	0	0	0	0	10	2	-2	460.523	2.155	726.101	530.364	176.855	18.883	0.000	1413.156	1.000	10.250	0.0032858	0.0141165	0.8387409
		MOL005073	594	2023-05-31 12:44:57	2023-05-31 12:44:57					TRUE	0	MOL005073	1.0902	1.2038	-1	0	20525	A(1) A(-) D(9) D(-) N(-) R(12) R(13)	0.948	0.873	0.295	1.282	1.282	1.000	-5.770	-6.974	-6.974	-48.346	0	0	0	0	0	5	2	-2	320.255	5.682	522.016	168.043	290.172	63.802	0.000	906.248	3.000	8.750	0.0356279	0.0290325	0.8675853
		MOL005768	595	2023-05-31 12:44:57	2023-05-31 12:44:57					TRUE	0	MOL005768	0.8958	0.9790	-1	0	5588	A(2) A(-) D(-) D(4) N(-) R(10) R(9)	0.976	0.713	0.346	1.161	1.161	1.000	-5.767	-6.746	-6.746	-54.428	0	0	0	0	0	6	0	-2	348.398	2.564	585.798	157.379	148.237	280.183	0.000	1060.507	3.000	3.000	0.0061995	0.0088702	0.8585377
		MOL009128	596	2023-05-31 12:44:57	2023-05-31 12:44:57					TRUE	0	MOL009128	2.7063	1.7880	0	0	948	A(1) A(13) D(20) D(16) N(-) R(24) R(25)	0.917	0.645	0.283	1.125	1.125		-5.765	-7.553	-7.553	-57.326	6	0	0	0	0	10	3	-2	482.354	3.114	654.491	101.773	461.607	91.111	0.000	1207.593	9.000	15.300	0.0080306	0.0701308	0.8379308
		MOL009251	597	2023-05-31 12:44:57	2023-05-31 12:44:57					TRUE	0	MOL009251	0.0004	0.0002	0	0	16048	A(2) A(3) D(5) D(-) N(-) R(-) R(11)	0.525	0.670	0.176	1.113	1.113	1.000	-5.762	-5.763	-5.763	-43.377	1	0	0	0	0	7	1	0	328.407	3.793	498.632	283.247	40.600	174.785	0.000	981.465	1.000	3.000	0.0146563	0.0060165	0.9578584
		MOL005223	598	2023-05-31 12:44:57	2023-05-31 12:44:57					TRUE	0	MOL005223	0.0289	0.0213	1	0	35568	A(1) A(3) D(-) D(5) N(-) R(11) R(-)	0.695	0.591	0.339	1.143	1.143	1.000	-5.757	-5.779	-5.779	-46.502	0	1	0	0	0	6	0	1	343.422	2.612	539.854	377.184	31.654	131.016	0.000	1063.452	1.000	5.000	0.0064173	0.0092618	0.9333273
		MOL000107	599	2023-05-31 12:44:57	2023-05-31 12:44:57					TRUE	0	MOL000107	1.8043	1.9203	-1	0	40011	A(2) A(11) D(18) D(12) N(19) R(22) R(-)	0.922	0.653	0.305	1.152	1.152	1.000	-5.749	-7.670	-7.670	-60.341	4	0	0	0	0	11	1	-2	464.382	7.738	670.858	112.784	350.768	207.306	0.000	1229.319	7.000	13.750	0.0487053	0.0542277	0.8272639
		MOL008471	600	2023-05-31 12:44:57	2023-05-31 12:44:57					TRUE	0	MOL008471	0.0229	0.0185	1	0	10908	A(4) A(3) D(5) D(-) N(-) R(-) R(9)	0.827	0.643	0.303	1.109	1.109		-5.749	-5.768	-5.768	-51.809	0	1	0	0	0	4	1	1	384.474	6.518	688.441	420.639	108.521	159.281	0.000	1243.453	1.000	8.200	0.0341679	0.0119110	0.8123026
		MOL010943	601	2023-05-31 12:44:57	2023-05-31 12:44:57					TRUE	0	MOL010943	0.0004	0.0003	0	0	41179	A(4) A(6) D(7) D(-) N(-) R(11) R(-)	0.956	0.711	0.298	1.119	1.119	1.000	-5.742	-5.742	-5.742	-51.277	0	0	0	0	0	11	2	-2	352.427	2.839	672.580	432.062	142.453	98.065	0.000	1215.990	1.000	5.500	0.0066271	0.0081775	0.8191713
		MOL012914	602	2023-05-31 12:44:57	2023-05-31 12:44:57					TRUE	0	MOL012914	1.3187	1.3584	1	0	51391	A(3) A(4) D(6) D(-) N(-) R(18) R(17)	0.646	0.629	0.338	1.265	1.265	1.000	-5.740	-7.099	-7.099	-71.089	2	2	0	0	0	11	0	1	610.749	7.680	926.122	585.543	98.391	242.187	0.000	1832.858	2.000	8.250	0.0321824	0.0125980	0.7820772
		MOL000588	603	2023-05-31 12:44:57	2023-05-31 12:44:57					TRUE	0	MOL000588	0.0008	0.0005	0	0	20058	A(5) A(6) D(7) D(-) N(-) R(10) R(-)	0.736	0.670	0.299	1.166	1.166	1.000	-5.735	-5.736	-5.736	-44.260	0	0	0	0	0	5	3	-1	320.341	7.280	574.874	387.598	126.585	60.692	0.000	1037.218	1.000	7.250	0.0510919	0.0126115	0.8619963
		MOL007868	604	2023-05-31 12:44:57	2023-05-31 12:44:57					TRUE	0	MOL007868	0.5820	0.6023	-1	0	40814	A(2) A(5) D(8) D(-) N(-) R(-) R(15)	0.711	0.652	0.287	1.145	1.145	1.000	-5.725	-6.328	-6.328	-72.680	1	0	0	0	0	11	2	-2	534.605	3.084	842.219	451.914	177.782	212.523	0.000	1625.123	1.000	11.250	0.0058527	0.0133576	0.7937147
		MOL007717	605	2023-05-31 12:44:57	2023-05-31 12:44:57					TRUE	0	MOL007717	0.0139	0.0103	0	0	45795	A(4) A(6) D(8) D(-) N(-) R(14) R(-)	0.854	0.693	0.328	1.174	1.174		-5.721	-5.731	-5.731	-58.240	0	0	0	0	0	7	1	-2	370.401	5.177	707.862	368.242	188.779	150.841	0.000	1232.717	0.000	5.500	0.0217383	0.0000000	0.7854620
		MOL007093	606	2023-05-31 12:44:57	2023-05-31 12:44:57					TRUE	0	MOL007093	0.0000	0.0000	0	0	5727	A(1) A(-) D(-) D(5) N(-) R(10) R(11)	0.910	0.778	0.342	1.250	1.250	1.000	-5.717	-5.717	-5.717	-46.902	1	0	0	0	0	2	0	0	336.387	3.605	565.156	277.253	103.512	184.391	0.000	1022.439	1.000	6.450	0.0127114	0.0114128	0.8684708
		MOL001965	607	2023-05-31 12:44:57	2023-05-31 12:44:57					TRUE	0	MOL001965	0.0995	0.0793	2	0	40193	A(3) A(5) D(7) D(-) N(-) R(18) R(19)	0.771	0.545	0.340	1.123	1.123	1.000	-5.715	-5.794	-5.794	-65.459	1	2	0	0	0	11	0	1	624.775	7.229	915.655	646.193	27.169	242.292	0.000	1828.949	1.000	8.250	0.0285701	0.0090099	0.7898915
		MOL006946	608	2023-05-31 12:44:57	2023-05-31 12:44:57					TRUE	0	MOL006946	0.8905	2.0069	1	0	35774	A(3) A(1) D(9) D(6) N(-) R(14) R(-)	0.684	0.564	0.322	1.166	1.166		-5.714	-7.721	-7.721	-49.208	1	1	0	0	0	4	1	-2	255.233	3.402	446.358	97.989	250.665	97.704	0.000	744.007	6.000	10.800	0.0155521	0.0592675	0.8896108
		MOL007863	609	2023-05-31 12:44:57	2023-05-31 12:44:57					TRUE	0	MOL007863	0.9109	1.1887	-1	0	15861	A(4) A(7) D(9) D(-) N(-) R(-) R(14)	0.899	0.709	0.283	1.127	1.127		-5.710	-6.899	-6.899	-60.927	1	0	0	0	0	9	2	-2	446.496	7.803	678.588	467.614	190.910	20.063	0.000	1300.291	1.000	10.250	0.0468303	0.0151049	0.8490224
		MOL006677	610	2023-05-31 12:44:57	2023-05-31 12:44:57					TRUE	0	MOL006677	2.0938	2.2294	-1	0	25720	A(3) A(6) D(-) D(7) N(-) R(-) R(12)	0.649	0.690	0.294	1.211	1.211		-5.709	-7.939	-7.939	-46.572	0	0	0	0	0	6	3	-2	320.298	8.340	503.657	116.385	179.960	207.312	0.000	900.148	2.000	8.850	0.0772803	0.0248498	0.8951715
		MOL012153	611	2023-05-31 12:44:57	2023-05-31 12:44:57					TRUE	0	MOL012153	0.0000	0.0000	0	0	41299	A(4) A(3) D(-) D(6) N(-) R(11) R(-)	0.653	0.626	0.255	1.109	1.109	1.000	-5.709	-5.709	-5.709	-37.888	0	0	0	0	0	3	1	0	292.331	6.103	514.961	376.337	98.980	39.645	0.000	926.548	1.000	5.250	0.0401985	0.0101949	0.8925565
		MOL002088	612	2023-05-31 12:44:57	2023-05-31 12:44:57					TRUE	0	MOL002088	0.0973	0.0874	1	0	35209	A(10) A(1) D(12) D(14) N(-) R(-) R(-)	0.563	0.540	0.318	1.114	1.114		-5.684	-5.771	-5.771	-35.901	2	1	0	0	0	12	2	-2	645.745	7.132	935.503	613.488	130.408	191.607	0.000	1849.204	3.000	16.950	0.0275031	0.0313823	0.7788305
		MOL002894	613	2023-05-31 12:44:57	2023-05-31 12:44:57					TRUE	0	MOL002894	0.0006	0.0004	0	0	10324	A(2) A(-) D(5) D(-) N(-) R(9) R(11)	1.118	0.773	0.357	1.169	1.169		-5.680	-5.681	-5.681	-46.102
		MOL005800	614	2023-05-31 12:44:57	2023-05-31 12:44:57					TRUE	0	MOL005800	0.0000	0.0000	0	0	45582	A(1) A(3) D(-) D(-) N(-) R(12) R(10)	0.946	0.649	0.349	1.113	1.113	1.000	-5.676	-5.676	-5.676	-44.819	0	0	0	0	0	4	2	0	316.310	11.698	529.464	273.314	66.250	189.899	0.000	942.272	0.000	6.500	0.1452159	0.0000000	0.8779025
		MOL007365	615	2023-05-31 12:44:57	2023-05-31 12:44:57					TRUE	0	MOL007365	2.0622	2.1786	-1	0	20771	A(2) A(7) D(19) D(17) N(28) R(-) R(-)	1.039	0.727	0.360	1.181	1.181		-5.676	-7.855	-7.855	-83.524	7	0	0	0	0	16	5	-2	648.573	6.266	902.632	257.493	413.435	231.705	0.000	1708.308	8.000	16.800	0.0229855	0.0526433	0.7656523
		MOL002990	616	2023-05-31 12:44:57	2023-05-31 12:44:57					TRUE	0	MOL002990	0.0011	0.0007	0	0	320	A(3) A(2) D(7) D(-) N(-) R(-) R(14)	0.651	0.547	0.343	1.117	1.117	1.000	-5.669	-5.669	-5.669	-41.903	0	0	0	0	0	4	0	0	330.337	1.528	550.737	332.439	48.083	170.215	0.000	982.305	1.000	4.500	0.0023765	0.0081709	0.8677314
		MOL007568	617	2023-05-31 12:44:57	2023-05-31 12:44:57					TRUE	0	MOL007568	0.0094	0.0000	0	0	785	A(3) A(7) D(-) D(-) N(-) R(20) R(19)	0.856	0.693	0.315	1.160	1.160	1.000	-5.660	-5.660	-5.660	-70.033	1	0	0	0	0	7	0	-2	580.547	8.858	845.689	248.127	206.928	390.634	0.000	1629.341	1.000	7.500	0.0481583	0.0088685	0.7918242
		MOL007965	618	2023-05-31 12:44:57	2023-05-31 12:44:57					TRUE	0	MOL007965	0.0051	0.0037	0	0	30872	A(1) A(5) D(8) D(-) N(-) R(-) R(14)	0.409	0.599	0.219	1.115	1.115		-5.654	-5.658	-5.658	-43.460	0	0	0	0	0	5	0	0	332.309	2.038	530.931	308.384	81.184	141.363	0.000	952.331	0.000	5.250	0.0043604	0.0000000	0.8816965
		MOL012917	619	2023-05-31 12:44:57	2023-05-31 12:44:57					TRUE	0	MOL012917	1.9617	2.0745	1	0	6296	A(1) A(4) D(8) D(-) N(-) R(19) R(18)	0.507	0.543	0.262	1.163	1.163		-5.642	-7.717	-7.717	-82.513	1	2	0	0	0	11	0	1	610.749	5.754	887.853	548.143	94.445	245.264	0.000	1814.164	2.000	8.250	0.0182494	0.0131410	0.8102304
		MOL000433	620	2023-05-31 12:44:57	2023-05-31 12:44:57					TRUE	0	MOL000433	1.0749	0.8834	-2	0	50045	A(-) A(5) D(8) D(7) N(11) R(-) R(15)	0.742	0.682	0.203	1.138	1.138		-5.637	-6.521	-6.521	-79.378	4	0	0	2	0	10	0	-2	441.402	12.374	735.790	90.384	448.556	196.850	0.000	1286.736	6.250	12.750	0.1189983	0.0433208	0.7775666
		MOL001717	621	2023-05-31 12:44:57	2023-05-31 12:44:57					TRUE	0	MOL001717	0.0006	0.0004	0	0	15161	A(1) A(8) D(9) D(-) N(-) R(14) R(-)	0.820	0.710	0.325	1.202	1.202	1.000	-5.632	-5.633	-5.633	-46.398	0	0	0	0	0	4	2	0	414.411	5.757	631.349	412.394	90.936	128.019	0.000	1210.846	1.000	7.500	0.0273755	0.0118793	0.8702048
		MOL004898	622	2023-05-31 12:44:57	2023-05-31 12:44:57					TRUE	0	MOL004898	0.9790	1.1807	-1	0	505	A(1) A(3) D(6) D(-) N(-) R(12) R(-)	0.808	0.710	0.230	1.110	1.110		-5.628	-6.808	-6.808	-59.830	0	0	0	0	0	10	1	-2	340.375	6.168	655.335	234.336	235.283	185.715	0.000	1134.062	3.000	4.000	0.0335436	0.0105720	0.8025272
		MOL005970	623	2023-05-31 12:44:57	2023-05-31 12:44:57					TRUE	0	MOL005970	0.0007	0.0004	0	0	55589	A(1) A(-) D(3) D(-) N(-) R(7) R(8)	1.060	0.800	0.348	1.213	1.213	1.000	-5.618	-5.619	-5.619	-41.882	0	0	0	0	0	1	0	0	266.339	4.114	496.898	219.671	92.795	184.432	0.000	881.054	1.000	2.750	0.0192097	0.0055343	0.8944703
		MOL003849	624	2023-05-31 12:44:57	2023-05-31 12:44:57					TRUE	0	MOL003849	0.5117	1.3994	-1	0	20387	A(3) A(7) D(10) D(8) N(-) R(-) R(18)	0.810	0.644	0.249	1.111	1.111		-5.609	-7.009	-7.009	-58.179	0	0	0	0	0	10	0	-2	470.518	2.315	744.637	503.987	149.757	90.893	0.000	1423.288	1.000	5.500	0.0037647	0.0073861	0.8217669
		MOL007863	625	2023-05-31 12:44:57	2023-05-31 12:44:57					TRUE	0	MOL007863	0.5749	0.4697	0	0	15854	A(4) A(7) D(10) D(-) N(-) R(-) R(15)	0.853	0.669	0.302	1.124	1.124	1.000	-5.597	-6.067	-6.067	-44.480	1	0	0	0	0	9	2	-2	446.496	6.995	677.450	460.605	195.664	21.181	0.000	1323.961	1.000	10.250	0.0369520	0.0151303	0.8607391
		MOL007345	626	2023-05-31 12:44:57	2023-05-31 12:44:57					TRUE	0	MOL007345	0.0001	0.0000	-1	0	40757	A(1) A(-) D(-) D(4) N(-) R(7) R(8)	0.843	0.779	0.284	1.220	1.220	1.000	-5.584	-5.584	-5.584	-51.986	0	0	0	1	0	5	0	-2	304.345	2.264	544.352	224.723	155.443	164.185	0.000	969.564	2.250	3.750	0.0052843	0.0103334	0.8703016
		MOL000591	627	2023-05-31 12:44:57	2023-05-31 12:44:57					TRUE	0	MOL000591	0.0005	0.0003	0	0	35061	A(3) A(4) D(5) D(-) N(-) R(8) R(-)	0.890	0.695	0.279	1.112	1.112	1.000	-5.567	-5.567	-5.567	-42.225	0	0	0	0	0	6	1	0	266.336	3.880	527.042	371.715	76.744	78.584	0.000	937.013	1.000	3.500	0.0160644	0.0066408	0.8786515
		MOL007357	628	2023-05-31 12:44:57	2023-05-31 12:44:57					TRUE	0	MOL007357	0.0000	0.0000	0	0	40758	A(11) A(5) D(16) D(13) N(-) R(-) R(-)	0.515	0.638	0.368	1.276	1.276	1.000	-5.565	-5.565	-5.565	-55.721	0	0	0	0	0	10	4	-2	448.423	6.807	707.073	400.433	270.391	36.249	0.000	1291.268	5.000	17.600	0.0358885	0.0556588	0.8110456
		MOL003168	629	2023-05-31 12:44:57	2023-05-31 12:44:57					TRUE	0	MOL003168	0.0098	0.0072	0	0	55307	A(11) A(10) D(16) D(-) N(-) R(-) R(22)	0.572	0.653	0.405	1.311	1.311		-5.533	-5.540	-5.540	-67.418	1	0	0	0	0	11	7	-2	620.563	9.144	865.080	427.878	271.399	165.804	0.000	1706.554	1.000	16.600	0.0489940	0.0191890	0.7983419
		MOL009136	630	2023-05-31 12:44:57	2023-05-31 12:44:57					TRUE	0	MOL009136	0.8065	0.8382	0	0	40990	A(1) A(-) D(-) D(3) N(-) R(10) R(11)	1.152	0.795	0.337	1.155	1.155		-5.530	-6.368	-6.368	-45.321	0	1	0	0	0	1	1	1	310.395	2.085	519.489	274.050	63.448	181.991	0.000	934.498	2.000	5.400	0.0046539	0.0147005	0.8898318
		MOL000241	631	2023-05-31 12:44:57	2023-05-31 12:44:57					TRUE	0	MOL000241	0.4238	0.3562	0	0	10023	A(-) A(2) D(6) D(-) N(-) R(8) R(9)	0.761	0.684	0.253	1.126	1.126		-5.525	-5.882	-5.882	-45.954	0	0	0	0	0	7	1	-1	270.284	4.937	509.455	110.228	128.044	271.183	0.000	878.685	1.000	3.250	0.0277347	0.0063794	0.8708595
		MOL007260	632	2023-05-31 12:44:57	2023-05-31 12:44:57					TRUE	0	MOL007260	1.8028	1.9203	-1	0	35809	A(4) A(11) D(17) D(15) N(19) R(22) R(-)	0.982	0.661	0.353	1.168	1.168	1.000	-5.518	-7.439	-7.439	-51.645	2	0	0	0	0	11	1	-2	478.409	5.413	679.336	161.677	319.993	197.667	0.000	1277.542	6.000	13.750	0.0229365	0.0495785	0.8381667
		MOL006151	633	2023-05-31 12:44:57	2023-05-31 12:44:57					TRUE	0	MOL006151	1.6522	1.7477	-1	0	50652	A(-) A(4) D(5) D(-) N(8) R(10) R(-)	0.860	0.657	0.340	1.147	1.147		-5.518	-7.266	-7.266	-45.255	0	0	0	0	0	4	0	-2	310.306	3.331	516.195	142.546	169.220	204.429	0.000	915.856	2.000	6.000	0.0121158	0.0164381	0.8835595
		MOL009447	634	2023-05-31 12:44:57	2023-05-31 12:44:57					TRUE	0	MOL009447	0.0010	0.0006	0	0	11021	A(3) A(-) D(8) D(7) N(-) R(-) R(9)	1.029	0.847	0.281	1.207	1.207		-5.517	-5.517	-5.517	-36.509	0	0	0	0	0	9	1	-2	238.240	3.474	502.867	106.762	215.740	180.365	0.000	822.164	3.000	6.150	0.0146819	0.0211828	0.8440170
		MOL001833	635	2023-05-31 12:44:57	2023-05-31 12:44:57					TRUE	0	MOL001833	0.0000	0.0000	-2	0	55173	A(1) A(-) D(-) D(2) N(-) R(6) R(7)	0.824	0.818	0.244	1.227	1.227	1.000	-5.516	-5.516	-5.516	-52.685	0	0	0	2	0	7	1	-2	366.378	5.676	564.503	39.703	293.652	167.153	63.995	954.773	3.000	11.000	0.0337399	0.0337510	0.8306770
		MOL007205	636	2023-05-31 12:44:57	2023-05-31 12:44:57					TRUE	0	MOL007205	1.4095	1.6736	-3	0	5739	A(4) A(9) D(-) D(12) N(15) R(-) R(-)	0.952	0.656	0.352	1.121	1.121		-5.514	-7.188	-7.188	-47.268	5	0	0	1	0	9	1	-2	478.365	7.275	699.116	118.382	403.445	177.288	0.000	1272.986	5.000	14.300	0.0415722	0.0457375	0.8125155
		MOL000788	637	2023-05-31 12:44:57	2023-05-31 12:44:57					TRUE	0	MOL000788	0.0363	0.0303	1	0	30076	A(5) A(3) D(7) D(-) N(-) R(-) R(12)	0.568	0.595	0.366	1.215	1.215	1.000	-5.512	-5.542	-5.542	-38.962	1	1	0	0	0	1	3	2	369.373	0.966	527.002	331.304	42.050	153.648	0.000	986.715	1.000	8.400	0.0009455	0.0159392	0.9095236
		MOL007864	638	2023-05-31 12:44:57	2023-05-31 12:44:57					TRUE	0	MOL007864	0.9600	1.2214	-1	0	20828	A(4) A(7) D(9) D(-) N(-) R(-) R(15)	0.824	0.688	0.319	1.171	1.171		-5.508	-6.730	-6.730	-58.722	1	0	0	0	0	10	2	-2	460.523	3.783	704.035	535.572	156.101	12.362	0.000	1358.243	1.000	10.250	0.0105344	0.0145589	0.8424728
		MOL006504	639	2023-05-31 12:44:57	2023-05-31 12:44:57					TRUE	0	MOL006504	1.7000	1.8430	-1	0	15711	A(7) A(4) D(12) D(13) N(-) R(-) R(18)	0.605	0.664	0.128	1.109	1.109		-5.470	-7.313	-7.313	-78.284	2	0	0	0	0	9	1	-2	442.378	3.224	613.319	48.611	316.378	248.330	0.000	1151.085	7.000	8.000	0.0090309	0.0345106	0.8660646
		MOL007225	640	2023-05-31 12:44:57	2023-05-31 12:44:57					TRUE	0	MOL007225	5.0685	0.8149	-2	0	45742	A(3) A(-) D(9) D(-) N(-) R(12) R(13)	1.064	0.763	0.370	1.196	1.196		-5.467	-6.282	-6.282	-53.347	1	0	0	0	0	4	1	-2	318.239	5.583	521.570	92.126	330.350	99.095	0.000	888.458	4.000	9.500	0.0350782	0.0364285	0.8569266
		MOL006426	641	2023-05-31 12:44:57	2023-05-31 12:44:57					TRUE	0	MOL006426	1.2824	1.4395	-1	0	654	A(4) A(6) D(8) D(-) N(-) R(12) R(-)	0.869	0.720	0.258	1.125	1.125		-5.463	-6.903	-6.903	-36.231	0	0	0	0	0	6	0	-1	336.298	4.859	506.947	257.101	140.596	109.250	0.000	923.631	2.000	6.250	0.0255645	0.0174354	0.9047630
		MOL005257	642	2023-05-31 12:44:57	2023-05-31 12:44:57					TRUE	0	MOL005257	0.6442	0.6621	0	0	25569	A(2) A(-) D(5) D(3) N(-) R(10) R(9)	0.821	0.844	0.270	1.326	1.326		-5.460	-6.122	-6.122	-45.775	0	1	0	0	0	3	0	0	270.330	6.294	492.644	183.254	108.993	200.397	0.000	860.397	3.000	4.450	0.0460384	0.0156454	0.8880374
		MOL011584	643	2023-05-31 12:44:57	2023-05-31 12:44:57					TRUE	0	MOL011584	2.7576	2.1011	-2	0	31240	A(8) A(6) D(15) D(-) N(21) R(24) R(-)	0.879	0.645	0.288	1.115	1.115		-5.460	-7.561	-7.561	-60.615	7	0	0	0	0	11	0	-2	594.528	7.579	754.515	73.510	469.948	211.057	0.000	1493.999	11.000	11.650	0.0384433	0.0512099	0.8376525
		MOL000454	644	2023-05-31 12:44:57	2023-05-31 12:44:57					TRUE	0	MOL000454	0.1017	0.0860	1	0	35043	A(1) A(4) D(5) D(6) N(-) R(10) R(-)	1.093	0.696	0.361	1.121	1.121	1.000	-5.457	-5.543	-5.543	-32.359	0	1	0	0	0	4	0	1	317.384	3.458	543.011	378.418	78.296	86.297	0.000	1015.725	2.000	5.900	0.0117746	0.0153659	0.8999270
		MOL007864	645	2023-05-31 12:44:57	2023-05-31 12:44:57					TRUE	0	MOL007864	0.5297	0.4352	0	0	20822	A(4) A(7) D(10) D(-) N(-) R(-) R(16)	0.834	0.676	0.308	1.144	1.144	1.000	-5.451	-5.887	-5.887	-63.286	1	0	0	0	0	10	2	-2	460.523	7.397	772.222	575.718	175.361	21.143	0.000	1444.528	1.000	10.250	0.0378748	0.0132734	0.8002771
		MOL009282	646	2023-05-31 12:44:57	2023-05-31 12:44:57					TRUE	0	MOL009282	2.1309	2.2667	-1	0	51032	A(4) A(10) D(17) D(13) N(19) R(22) R(-)	1.070	0.714	0.331	1.137	1.137	1.000	-5.447	-7.713	-7.713	-62.877	4	0	0	0	0	11	0	-2	462.409	5.957	650.955	88.338	373.722	188.894	0.000	1218.631	7.000	12.050	0.0291167	0.0489762	0.8476096
		MOL009182	647	2023-05-31 12:44:57	2023-05-31 12:44:57					TRUE	0	MOL009182	0.3134	0.8913	-1	0	31005	A(1) A(2) D(13) D(-) N(-) R(19) R(20)	0.815	0.642	0.314	1.172	1.172		-5.434	-6.326	-6.326	-71.474	1	0	0	0	0	6	0	-2	542.498	7.521	707.789	66.302	314.049	327.438	0.000	1386.718	6.000	9.450	0.0407878	0.0327042	0.8496764
		MOL013059	648	2023-05-31 12:44:57	2023-05-31 12:44:57					TRUE	0	MOL013059	0.0609	0.0518	0	0	46420	A(2) A(8) D(10) D(-) N(-) R(15) R(-)	0.901	0.611	0.362	1.107	1.107	1.000	-5.431	-5.482	-5.482	-53.336	0	0	0	0	0	6	1	-1	376.362	2.387	611.787	344.144	119.746	147.897	0.000	1103.065	2.000	8.200	0.0051667	0.0189552	0.8439150
		MOL007863	649	2023-05-31 12:44:57	2023-05-31 12:44:57					TRUE	0	MOL007863	0.5749	0.4697	0	0	15856	A(4) A(1) D(10) D(-) N(-) R(15) R(-)	0.679	0.690	0.256	1.165	1.165	1.000	-5.430	-5.900	-5.900	-44.633	1	0	0	0	0	9	2	-2	446.496	7.901	712.093	503.712	191.621	16.760	0.000	1367.530	1.000	10.250	0.0456469	0.0143942	0.8367322
		MOL013366	650	2023-05-31 12:44:57	2023-05-31 12:44:57					TRUE	0	MOL013366	1.3954	1.4878	-1	0	51442	A(2) A(10) D(-) D(16) N(-) R(23) R(22)	0.875	0.632	0.328	1.144	1.144	1.000	-5.430	-6.918	-6.918	-63.186	4	0	0	0	0	9	2	-2	560.510	8.222	785.260	226.546	328.375	230.340	0.000	1499.493	6.000	17.650	0.0450782	0.0550562	0.8068279
		MOL008960	651	2023-05-31 12:44:57	2023-05-31 12:44:57					TRUE	0	MOL008960	0.0000	0.0000	0	0	20970	A(6) A(7) D(-) D(8) N(-) R(17) R(19)	0.760	0.616	0.297	1.156	1.156	1.000	-5.430	-5.430	-5.430	-52.842	0	0	0	0	0	8	0	0	494.583	2.852	723.697	530.846	20.722	172.129	0.000	1447.619	1.000	5.000	0.0056170	0.0069090	0.8551544
		MOL009806	652	2023-05-31 12:44:57	2023-05-31 12:44:57					TRUE	0	MOL009806	0.0047	0.0000	-2	0	46068	A(1) A(-) D(4) D(5) N(-) R(17) R(18)	0.982	0.742	0.289	1.156	1.156	1.000	-5.422	-5.422	-5.422	-60.558	6	0	0	2	0	14	0	-2	584.671	8.191	939.870	419.446	368.725	151.698	0.000	1758.513	6.000	9.000	0.0381509	0.0234558	0.7496542
		MOL009336	653	2023-05-31 12:44:57	2023-05-31 12:44:57					TRUE	0	MOL009336	0.3843	0.5326	1	0	55944	A(6) A(7) D(-) D(-) N(-) R(13) R(14)	0.801	0.661	0.335	1.169	1.169	1.000	-5.421	-5.954	-5.954	-47.967	0	1	0	0	0	3	1	1	399.399	6.741	594.310	404.433	78.662	111.215	0.000	1110.901	1.000	8.750	0.0409052	0.0147230	0.8728415
		MOL006080	654	2023-05-31 12:44:57	2023-05-31 12:44:57					TRUE	0	MOL006080	0.0048	0.0032	-3	0	5623	A(9) A(4) D(17) D(16) N(-) R(-) R(27)	0.881	0.678	0.280	1.139	1.139	1.000	-5.419	-5.422	-5.422	-74.241	12	0	0	4	0	18	2	-2	726.601	6.883	966.453	262.299	638.407	65.747	0.000	1849.514	10.000	24.800	0.0256123	0.0811467	0.7539733
		MOL008378	655	2023-05-31 12:44:57	2023-05-31 12:44:57					TRUE	0	MOL008378	0.0254	0.0207	0	0	35921	A(-) A(2) D(4) D(-) N(-) R(6) R(7)	0.467	0.639	0.234	1.155	1.155	1.000	-5.415	-5.436	-5.436	-40.406	0	0	0	0	0	4	0	1	216.236	1.294	420.234	77.471	20.775	321.987	0.000	713.555	1.000	2.000	0.0023479	0.0047593	0.9189511
		MOL004841	656	2023-05-31 12:44:57	2023-05-31 12:44:57					TRUE	0	MOL004841	1.2300	1.2934	-1	0	20498	A(2) A(4) D(6) D(-) N(-) R(10) R(-)	0.749	0.676	0.277	1.145	1.145		-5.412	-6.706	-6.706	-49.542	0	0	0	0	0	8	1	-2	286.284	6.888	501.778	71.687	197.801	232.290	0.000	878.744	3.000	5.000	0.0539919	0.0172591	0.8842234
		MOL007205	657	2023-05-31 12:44:57	2023-05-31 12:44:57					TRUE	0	MOL007205	0.7150	1.2470	-3	0	5736	A(9) A(5) D(10) D(-) N(14) R(-) R(-)	0.753	0.576	0.366	1.133	1.133		-5.406	-6.653	-6.653	-43.901	5	0	0	1	0	8	2	-2	478.365	7.156	635.355	162.137	380.121	93.096	0.000	1194.662	4.000	15.550	0.0428646	0.0489490	0.8569960
		MOL002825	658	2023-05-31 12:44:57	2023-05-31 12:44:57					TRUE	0	MOL002825	1.9670	2.0932	-1	0	35314	A(5) A(7) D(-) D(8) N(-) R(-) R(14)	0.638	0.574	0.331	1.137	1.137		-5.404	-7.497	-7.497	-45.472	0	0	0	0	0	7	3	-2	350.324	6.552	556.538	200.095	182.974	173.469	0.000	1001.991	1.000	8.600	0.0428477	0.0154527	0.8701206
		MOL005257	659	2023-05-31 12:44:57	2023-05-31 12:44:57					TRUE	0	MOL005257	0.2436	0.2347	1	0	25568	A(2) A(-) D(5) D(3) N(-) R(9) R(8)	0.817	0.843	0.277	1.335	1.335		-5.404	-5.639	-5.639	-38.282	0	1	0	0	0	3	0	0	270.330	2.130	493.155	175.352	117.374	200.429	0.000	864.273	3.000	4.450	0.0052491	0.0156292	0.8897786
		MOL009397	660	2023-05-31 12:44:57	2023-05-31 12:44:57					TRUE	0	MOL009397	1.1764	1.3297	-1	0	992	A(-) A(3) D(6) D(-) N(-) R(10) R(9)	0.867	0.683	0.346	1.177	1.177		-5.392	-6.722	-6.722	-56.819	0	0	0	0	0	10	0	-2	378.424	7.601	638.584	107.008	133.969	397.607	0.000	1169.205	2.000	4.000	0.0494156	0.0088584	0.8405061
		MOL011508	661	2023-05-31 12:44:57	2023-05-31 12:44:57					TRUE	0	MOL011508	2.2032	2.3469	-1	0	16300	A(2) A(5) D(10) D(9) N(-) R(-) R(-)	0.814	0.617	0.336	1.122	1.122		-5.391	-7.738	-7.738	-55.919	0	0	0	0	0	8	1	-2	504.619	9.022	713.471	430.513	214.309	68.648	0.000	1414.537	4.000	11.550	0.0575388	0.0323770	0.8541457
		MOL010869	662	2023-05-31 12:44:57	2023-05-31 12:44:57					TRUE	0	MOL010869	0.0012	0.0000	0	0	36198	A(5) A(4) D(-) D(-) N(-) R(23) R(24)	0.770	0.674	0.297	1.156	1.156	1.000	-5.387	-5.387	-5.387	-94.422	10	0	0	0	0	17	2	-2	742.818	8.911	1108.847	705.432	196.968	206.448	0.000	2169.805	2.000	12.000	0.0365962	0.0153047	0.7309830
		MOL004215	663	2023-05-31 12:44:57	2023-05-31 12:44:57					TRUE	0	MOL004215	0.0064	0.0000	1	0	5429	A(2) A(1) D(-) D(4) N(-) R(10) R(-)	0.425	0.518	0.322	1.132	1.132	1.000	-5.375	-5.375	-5.375	-41.001	0	1	0	0	0	9	0	1	327.422	2.085	589.700	379.683	32.677	177.339	0.000	1092.932	1.000	4.250	0.0039757	0.0072071	0.8701541
		MOL012825	664	2023-05-31 12:44:57	2023-05-31 12:44:57					TRUE	0	MOL012825	0.0002	0.0000	0	0	31364	A(1) A(-) D(-) D(3) N(-) R(6) R(5)	1.058	0.858	0.248	1.172	1.172	1.000	-5.344	-5.344	-5.344	-42.778	0	0	0	0	0	5	0	0	250.330	3.143	505.447	80.739	100.513	240.136	84.060	812.769	2.000	3.400	0.0121562	0.0095130	0.8332990
		MOL007192	665	2023-05-31 12:44:57	2023-05-31 12:44:57					TRUE	0	MOL007192	1.8042	1.9202	-2	0	10778	A(3) A(9) D(12) D(14) N(17) R(21) R(-)	0.979	0.655	0.343	1.154	1.154	1.000	-5.319	-7.239	-7.239	-58.840	3	0	0	1	0	10	1	-2	478.365	10.943	679.997	52.964	430.285	196.748	0.000	1249.834	6.000	13.050	0.0958192	0.0470088	0.8252009
		MOL011939	666	2023-05-31 12:44:57	2023-05-31 12:44:57					TRUE	0	MOL011939	0.6665	0.6880	-1	0	1234	A(4) A(3) D(-) D(-) N(-) R(12) R(13)	0.775	0.726	0.311	1.221	1.221	1.000	-5.318	-6.006	-6.006	-42.826	0	0	0	0	0	7	0	-2	354.359	3.245	589.538	255.909	149.756	183.873	0.000	1058.162	1.000	4.750	0.0099485	0.0080572	0.8518329
		MOL002140	667	2023-05-31 12:44:57	2023-05-31 12:44:57					TRUE	0	MOL002140	0.1629	0.1522	1	0	55206	A(1) A(-) D(-) D(3) N(-) R(9) R(8)	0.762	0.773	0.352	1.313	1.313		-5.314	-5.466	-5.466	-46.645	0	0	0	0	0	2	0	0	264.283	4.104	513.429	57.947	81.094	374.388	0.000	857.890	2.000	3.200	0.0196309	0.0088142	0.8504314
		MOL009331	668	2023-05-31 12:44:57	2023-05-31 12:44:57					TRUE	0	MOL009331	1.0988	1.1543	1	0	31024	A(4) A(-) D(-) D(5) N(-) R(11) R(10)	0.890	0.868	0.299	1.305	1.305	1.000	-5.263	-6.417	-6.417	-54.635	0	0	0	0	0	6	0	0	325.363	3.425	588.008	305.070	60.995	221.943	0.000	1044.759	1.000	4.000	0.0112291	0.0068026	0.8468225
		MOL004303	669	2023-05-31 12:44:57	2023-05-31 12:44:57					TRUE	0	MOL004303	0.8797	0.9984	-1	0	20443	A(1) A(4) D(5) D(-) N(-) R(10) R(-)	0.817	0.709	0.283	1.158	1.158		-5.260	-6.259	-6.259	-53.094	0	0	0	0	0	10	1	-2	326.348	5.654	638.299	239.321	138.206	260.772	0.000	1092.672	2.000	5.000	0.0292515	0.0110780	0.8037741
		MOL010490	670	2023-05-31 12:44:57	2023-05-31 12:44:57					TRUE	0	MOL010490	0.0000	0.0000	0	0	11112	A(1) A(4) D(-) D(-) N(-) R(7) R(9)	0.372	0.573	0.300	1.178	1.178	1.000	-5.256	-5.256	-5.256	-77.696	6	0	0	0	0	8	0	-1	446.501	4.930	675.337	0.000	0.000	675.337	0.000	1326.899	0.000	2.000	0.0183202	0.0000000	0.8647089
		MOL007868	671	2023-05-31 12:44:57	2023-05-31 12:44:57					TRUE	0	MOL007868	0.3816	0.3513	0	0	40810	A(2) A(5) D(9) D(-) N(-) R(-) R(16)	0.746	0.658	0.260	1.112	1.112	1.000	-5.255	-5.607	-5.607	-70.985	1	0	0	0	0	11	2	-2	534.605	7.085	855.360	470.980	166.129	218.251	0.000	1636.734	1.000	11.250	0.0306733	0.0131524	0.7852385
		MOL005583	672	2023-05-31 12:44:57	2023-05-31 12:44:57					TRUE	0	MOL005583	0.0000	0.0000	0	0	45563	A(9) A(4) D(-) D(12) N(-) R(-) R(21)	1.008	0.674	0.346	1.108	1.108	1.000	-5.250	-5.250	-5.250	-47.114	0	0	0	0	0	7	3	-1	604.652	5.973	807.451	316.697	109.000	381.754	0.000	1669.223	0.000	10.150	0.0213701	0.0000000	0.8428009
		MOL007227	673	2023-05-31 12:44:57	2023-05-31 12:44:57					TRUE	0	MOL007227	1.8107	1.9257	-1	0	55722	A(3) A(11) D(15) D(17) N(21) R(24) R(-)	0.922	0.653	0.313	1.159	1.159	1.000	-5.247	-7.173	-7.173	-57.922	6	0	0	0	0	12	1	-2	480.381	6.198	684.172	93.214	431.646	159.312	0.000	1267.614	8.000	14.500	0.0303024	0.0599443	0.8279249
		MOL006794	674	2023-05-31 12:44:57	2023-05-31 12:44:57					TRUE	0	MOL006794	1.7627	1.8594	-2	0	10714	A(5) A(-) D(16) D(13) N(20) R(-) R(21)	1.276	0.833	0.354	1.142	1.142		-5.238	-7.097	-7.097	-64.494	5	0	0	1	0	13	3	-2	496.337	7.856	774.641	49.619	507.670	217.352	0.000	1355.979	8.000	15.200	0.0455177	0.0554994	0.7648329
		MOL004362	675	2023-05-31 12:44:57	2023-05-31 12:44:57					TRUE	0	MOL004362	1.8035	1.9211	-1	0	5444	A(5) A(9) D(11) D(14) N(16) R(19) R(-)	1.021	0.703	0.313	1.142	1.142	1.000	-5.229	-7.150	-7.150	-59.078	0	0	0	0	0	8	1	-2	432.383	11.831	610.485	107.653	292.140	210.693	0.000	1153.284	5.000	11.300	0.1213634	0.0413893	0.8711920
		MOL012684	676	2023-05-31 12:44:57	2023-05-31 12:44:57					TRUE	0	MOL012684	2.2044	2.3481	-1	0	56256	A(10) A(1) D(15) D(18) N(-) R(22) R(-)	0.850	0.622	0.289	1.108	1.108		-5.218	-7.566	-7.566	-59.862	4	0	0	0	0	12	3	-2	486.429	5.883	649.936	201.689	329.388	118.859	0.000	1267.280	7.000	19.300	0.0273065	0.0785663	0.8713843
		MOL001538	677	2023-05-31 12:44:57	2023-05-31 12:44:57					TRUE	0	MOL001538	0.0829	0.0735	1	0	40146	A(5) A(1) D(-) D(8) N(-) R(13) R(-)	0.302	0.519	0.293	1.131	1.131		-5.209	-5.283	-5.283	-63.244	0	1	0	0	3	15	0	-2	538.686	4.134	853.086	445.181	149.867	258.039	0.000	1683.846	2.500	10.750	0.0101494	0.0199244	0.8023685
		MOL008112	678	2023-05-31 12:44:57	2023-05-31 12:44:57					TRUE	0	MOL008112	0.0001	0.0000	0	0	30885	A(9) A(12) D(16) D(14) N(-) R(-) R(-)	0.689	0.569	0.442	1.225	1.225	1.000	-5.205	-5.205	-5.205	-65.009	1	0	0	0	0	8	2	-2	564.585	5.903	740.635	467.892	261.287	11.456	0.000	1492.776	3.000	13.650	0.0233392	0.0319219	0.8528848
		MOL001431	679	2023-05-31 12:44:57	2023-05-31 12:44:57					TRUE	0	MOL001431	0.0000	0.0000	0	0	10139	A(2) A(-) D(-) D(4) N(-) R(7) R(8)	0.828	0.810	0.227	1.200	1.200	1.000	-5.176	-5.176	-5.176	-47.498	0	0	0	0	1	4	0	0	232.282	7.187	450.819	218.975	80.670	151.173	0.000	787.641	2.000	3.250	0.0655854	0.0101952	0.9149183
		MOL005261	680	2023-05-31 12:44:57	2023-05-31 12:44:57					TRUE	0	MOL005261	0.2218	0.2121	1	0	45538	A(1) A(-) D(3) D(2) N(-) R(8) R(7)	1.044	0.892	0.240	1.223	1.223		-5.170	-5.382	-5.382	-40.460	0	1	0	0	0	2	0	1	254.331	5.111	480.997	199.424	79.227	202.345	0.000	834.894	2.000	3.700	0.0312911	0.0108786	0.8914782
		MOL004216	681	2023-05-31 12:44:57	2023-05-31 12:44:57					TRUE	0	MOL004216	0.0004	0.0003	0	0	10451	A(1) A(-) D(5) D(-) N(-) R(12) R(14)	1.063	0.770	0.365	1.198	1.198		-5.169	-5.169	-5.169	-47.236
		MOL005261	682	2023-05-31 12:44:57	2023-05-31 12:44:57					TRUE	0	MOL005261	0.6897	0.7115	0	0	45539	A(1) A(-) D(3) D(2) N(-) R(8) R(7)	1.047	0.892	0.240	1.221	1.221		-5.155	-5.866	-5.866	-41.447	0	1	0	0	0	2	0	1	254.331	4.300	484.346	211.678	70.008	202.660	0.000	841.394	2.000	3.700	0.0219706	0.0108034	0.8899024
		MOL001988	683	2023-05-31 12:44:57	2023-05-31 12:44:57					TRUE	0	MOL001988	0.0006	0.0004	0	0	30193	A(7) A(8) D(9) D(-) N(-) R(14) R(-)	0.757	0.709	0.318	1.218	1.218	1.000	-5.150	-5.151	-5.151	-43.355	0	0	0	0	0	4	2	0	414.411	5.443	600.042	420.721	98.314	81.007	0.000	1132.485	1.000	7.500	0.0261636	0.0124991	0.8756660
		MOL004232	684	2023-05-31 12:44:57	2023-05-31 12:44:57					TRUE	0	MOL004232	1.8876	2.0310	0	0	25464	A(4) A(1) D(-) D(6) N(-) R(12) R(-)	0.736	0.608	0.345	1.151	1.151	1.000	-5.144	-7.175	-7.175	-54.629	0	1	0	0	0	6	0	1	329.395	1.317	622.932	359.555	99.497	163.880	0.000	1087.988	2.000	5.000	0.0015938	0.0113513	0.8212474
		MOL010286	685	2023-05-31 12:44:57	2023-05-31 12:44:57					TRUE	0	MOL010286	0.0000	0.0000	0	0	31109	A(1) A(-) D(-) D(2) N(-) R(4) R(5)	0.998	0.836	0.223	1.151	1.151	1.000	-5.136	-5.136	-5.136	-31.411	1	0	0	0	0	3	0	0	161.203	3.087	376.802	90.109	76.717	209.976	0.000	599.932	2.000	1.700	0.0158874	0.0063804	0.9129642
		MOL000451	686	2023-05-31 12:44:57	2023-05-31 12:44:57					TRUE	0	MOL000451	0.0010	0.0000	0	0	20045	A(3) A(4) D(5) D(-) N(-) R(10) R(-)	1.060	0.678	0.374	1.117	1.117	1.000	-5.134	-5.134	-5.134	-27.932	0	1	0	0	0	3	0	1	313.352	6.638	508.623	310.969	104.538	93.116	0.000	934.991	1.000	5.250	0.0471215	0.0103220	0.9091604
		MOL009114	687	2023-05-31 12:44:57	2023-05-31 12:44:57					TRUE	0	MOL009114	0.3162	0.6225	-1	0	51004	A(5) A(16) D(30) D(35) N(-) R(-) R(39)	0.560	0.584	0.221	1.140	1.140		-5.126	-5.748	-5.748	-93.599	14	0	0	0	0	18	5	-2	802.566	15.425	1050.541	73.254	718.620	258.666	0.000	1983.806	13.000	20.150	0.1199394	0.0691566	0.7268056
		MOL009262	688	2023-05-31 12:44:57	2023-05-31 12:44:57					TRUE	0	MOL009262	0.0024	0.0017	1	0	11001	A(3) A(1) D(4) D(5) N(-) R(8) R(-)	0.920	0.679	0.288	1.127	1.127	1.000	-5.121	-5.123	-5.123	-47.894	0	1	0	0	1	9	0	-2	266.339	5.714	571.420	283.150	155.504	132.766	0.000	970.102	4.000	6.450	0.0336520	0.0225753	0.8293821
		MOL008828	689	2023-05-31 12:44:57	2023-05-31 12:44:57					TRUE	0	MOL008828	1.4493	1.5186	1	0	25973	A(1) A(9) D(-) D(-) N(-) R(24) R(26)	0.586	0.622	0.292	1.162	1.162	1.000	-5.116	-6.635	-6.635	-70.245	11	2	0	0	0	13	0	1	742.864	2.458	1086.494	933.592	41.923	110.980	0.000	2175.488	1.000	11.250	0.0027769	0.0103544	0.7473238
		MOL000940	690	2023-05-31 12:44:57	2023-05-31 12:44:57					TRUE	0	MOL000940	0.0986	1.4180	0	0	50100	A(1) A(-) D(6) D(5) N(-) R(9) R(8)	0.938	0.747	0.225	1.123	1.123	0.077	-5.112	-6.530	-6.530	-51.211	0	0	0	0	0	11	1	-2	308.333	4.775	563.074	88.233	177.634	297.207	0.000	995.592	2.000	3.250	0.0229004	0.0081627	0.8563550
		MOL004435	691	2023-05-31 12:44:57	2023-05-31 12:44:57					TRUE	0	MOL004435	2.1984	2.3451	-1	0	456	A(5) A(13) D(15) D(-) N(25) R(28) R(-)	0.781	0.654	0.270	1.157	1.157	1.000	-5.108	-7.453	-7.453	-62.121	7	0	0	0	0	14	2	-2	632.617	9.049	902.175	357.946	363.131	181.099	0.000	1750.142	7.000	18.100	0.0467841	0.0530807	0.7784958
		MOL002562	692	2023-05-31 12:44:57	2023-05-31 12:44:57					TRUE	0	MOL002562	1.8183	1.9458	0	0	20248	A(1) A(3) D(5) D(4) N(-) R(9) R(-)	0.861	0.652	0.366	1.210	1.210	1.000	-5.108	-7.054	-7.054	-44.048	0	1	0	0	0	5	0	1	299.369	1.340	547.423	273.668	86.928	186.826	0.000	974.721	2.000	4.250	0.0018434	0.0109795	0.8684854
		MOL002285	693	2023-05-31 12:44:57	2023-05-31 12:44:57					TRUE	0	MOL002285	1.7699	1.9075	-1	0	30224	A(3) A(5) D(7) D(9) N(-) R(12) R(-)	0.753	0.689	0.273	1.209	1.209		-5.106	-7.014	-7.014	-40.284	0	0	0	0	0	9	1	-2	244.201	1.328	466.120	97.035	284.575	84.510	0.000	761.747	5.000	7.650	0.0023160	0.0366985	0.8653818
		MOL008100	694	2023-05-31 12:44:57	2023-05-31 12:44:57					TRUE	0	MOL008100	0.0001	0.0000	0	0	30884	A(6) A(11) D(-) D(13) N(-) R(-) R(22)	0.873	0.581	0.388	1.114	1.114	1.000	-5.091	-5.091	-5.091	-59.073	0	0	0	0	0	6	2	-2	542.538	7.240	733.892	313.847	225.404	194.640	0.000	1433.949	2.000	12.900	0.0365544	0.0248584	0.8379582
		MOL012391	695	2023-05-31 12:44:57	2023-05-31 12:44:57					TRUE	0	MOL012391	0.1025	0.0923	-1	0	31312	A(2) A(3) D(4) D(-) N(-) R(8) R(-)	0.765	0.691	0.292	1.170	1.170		-5.068	-5.161	-5.161	-60.257	1	0	0	1	0	3	1	-2	327.250	10.936	490.652	71.584	213.965	205.103	0.000	858.541	2.000	5.250	0.1393009	0.0151321	0.8903591
		MOL006458	696	2023-05-31 12:44:57	2023-05-31 12:44:57					TRUE	0	MOL006458	1.6279	1.7270	-1	0	35705	A(1) A(4) D(5) D(-) N(-) R(8) R(-)	0.826	0.698	0.264	1.125	1.125		-5.065	-6.792	-6.792	-41.058	0	0	0	0	0	3	0	-1	270.241	2.339	462.070	77.887	157.784	226.399	0.000	792.527	1.000	5.250	0.0069032	0.0113619	0.8963282
		MOL002623	697	2023-05-31 12:44:57	2023-05-31 12:44:57					TRUE	0	MOL002623	0.8503	0.9246	-2	0	15250	A(3) A(2) D(-) D(-) N(20) R(21) R(-)	0.834	0.637	0.315	1.113	1.113	1.000	-5.058	-5.983	-5.983	-33.293	4	0	0	0	0	14	2	-2	612.629	14.334	915.494	634.643	263.104	17.747	0.000	1782.766	2.000	14.750	0.1152443	0.0227851	0.7766749
		MOL006450	698	2023-05-31 12:44:57	2023-05-31 12:44:57					TRUE	0	MOL006450	0.0000	0.0000	0	0	55636	A(2) A(1) D(-) D(7) N(-) R(-) R(14)	0.711	0.666	0.333	1.206	1.206	1.000	-5.054	-5.054	-5.054	10000.000	1	0	0	0	0	1	1	0	358.390	3.891	493.080	183.256	134.456	175.368	0.000	957.341	1.000	7.250	0.0158157	0.0147035	0.9527062
		MOL007862	699	2023-05-31 12:44:57	2023-05-31 12:44:57					TRUE	0	MOL007862	0.7254	0.7758	-1	0	10844	A(5) A(7) D(8) D(-) N(-) R(-) R(15)	0.851	0.689	0.278	1.121	1.121	1.000	-5.047	-5.823	-5.823	-59.206	0	0	0	0	0	8	2	-2	498.572	5.301	781.798	559.567	154.889	67.342	0.000	1525.302	1.000	11.250	0.0184204	0.0143899	0.8196734
		MOL011323	700	2023-05-31 12:44:57	2023-05-31 12:44:57					TRUE	0	MOL011323	1.6572	1.7613	-1	0	56135	A(3) A(7) D(-) D(-) N(-) R(17) R(19)	0.856	0.682	0.309	1.144	1.144	1.000	-5.037	-6.799	-6.799	-67.176	1	0	0	0	0	7	0	-2	580.547	2.257	819.539	214.737	240.775	364.027	0.000	1591.315	1.000	7.500	0.0032004	0.0091515	0.8043277
		MOL013128	701	2023-05-31 12:44:57	2023-05-31 12:44:57					TRUE	0	MOL013128	2.2685	2.4198	-1	0	26400	A(4) A(9) D(15) D(12) N(18) R(19) R(-)	0.915	0.695	0.327	1.220	1.220	1.000	-5.034	-7.454	-7.454	-65.582	1	0	0	0	0	9	1	-2	450.398	7.663	657.515	153.441	313.833	190.241	0.000	1211.553	6.000	13.250	0.0484653	0.0493612	0.8358999
		MOL009186	702	2023-05-31 12:44:57	2023-05-31 12:44:57					TRUE	0	MOL009186	0.1462	0.1837	-1	0	51020	A(2) A(4) D(14) D(11) N(-) R(21) R(22)	0.867	0.604	0.339	1.175	1.175	1.000	-5.031	-5.215	-5.215	-44.487	2	0	0	0	0	7	1	-2	544.514	4.110	689.869	89.293	306.105	294.471	0.000	1376.749	7.000	9.400	0.0122719	0.0360504	0.8675637
		MOL007861	703	2023-05-31 12:44:57	2023-05-31 12:44:57					TRUE	0	MOL007861	0.3816	0.3552	0	0	5802	A(5) A(8) D(10) D(-) N(-) R(-) R(16)	0.856	0.692	0.263	1.107	1.107	1.000	-5.019	-5.374	-5.374	-72.270	1	0	0	0	0	11	2	-2	534.605	6.656	828.964	457.587	148.089	223.288	0.000	1581.480	1.000	11.250	0.0280100	0.0135712	0.7919025
		MOL000763	704	2023-05-31 12:44:57	2023-05-31 12:44:57					TRUE	0	MOL000763	0.1348	0.1240	-1	0	30073	A(2) A(4) D(5) D(-) N(-) R(9) R(-)	0.765	0.691	0.290	1.168	1.168		-5.015	-5.139	-5.139	-60.124	0	0	0	1	0	4	1	-2	357.276	7.870	533.905	165.157	213.840	154.908	0.000	940.824	2.000	6.000	0.0658364	0.0158929	0.8697079
		MOL006114	705	2023-05-31 12:44:57	2023-05-31 12:44:57					TRUE	0	MOL006114	0.8872	0.9334	-1	0	45618	A(3) A(8) D(10) D(13) N(-) R(19) R(-)	0.872	0.707	0.302	1.195	1.195		-5.008	-5.942	-5.942	-50.064	1	0	0	0	0	10	1	-2	446.410	7.645	659.500	127.332	325.796	206.372	0.000	1229.848	6.000	12.500	0.0475245	0.0464270	0.8417526
		MOL010171	706	2023-05-31 12:44:57	2023-05-31 12:44:57					TRUE	0	MOL010171	1.8042	1.9202	-2	0	6025	A(3) A(9) D(12) D(13) N(18) R(21) R(-)	0.958	0.672	0.301	1.143	1.143	1.000	-4.985	-6.905	-6.905	-58.601	3	0	0	1	0	10	1	-2	478.365	4.789	642.389	52.199	391.412	198.778	0.000	1200.889	6.000	13.050	0.0190969	0.0497609	0.8505543
		MOL003840	707	2023-05-31 12:44:57	2023-05-31 12:44:57					TRUE	0	MOL003840	1.4683	1.5559	-1	0	35415	A(4) A(-) D(-) D(6) N(-) R(11) R(10)	1.019	0.825	0.366	1.274	1.274		-4.976	-6.532	-6.532	-41.636	0	0	0	0	0	4	1	0	332.352	3.241	554.044	284.351	102.551	167.142	0.000	993.459	1.000	5.900	0.0105716	0.0106490	0.8690685
		MOL002623	708	2023-05-31 12:44:57	2023-05-31 12:44:57					TRUE	0	MOL002623	0.8503	0.9246	-2	0	15249	A(5) A(9) D(13) D(-) N(-) R(21) R(-)	0.748	0.681	0.313	1.187	1.187	1.000	-4.958	-5.883	-5.883	-16.803	3	0	0	0	0	14	2	-2	612.629	10.744	903.830	610.587	280.201	13.041	0.000	1758.798	2.000	14.750	0.0656314	0.0230792	0.7796309
		MOL009186	709	2023-05-31 12:44:57	2023-05-31 12:44:57					TRUE	0	MOL009186	1.4048	1.0303	0	0	51021	A(2) A(4) D(16) D(13) N(-) R(22) R(23)	0.849	0.616	0.334	1.194	1.194	1.000	-4.951	-5.981	-5.981	-57.778	3	0	0	0	0	7	1	-2	544.514	1.637	754.221	80.108	322.048	352.064	0.000	1445.602	7.000	9.400	0.0018528	0.0329745	0.8197836
		MOL004218	710	2023-05-31 12:44:57	2023-05-31 12:44:57					TRUE	0	MOL004218	0.0797	0.0705	1	0	20433	A(3) A(2) D(-) D(7) N(-) R(14) R(-)	0.751	0.655	0.263	1.110	1.110	1.000	-4.950	-5.020	-5.020	-49.916	0	1	0	0	0	5	1	1	399.443	2.364	612.678	487.742	26.856	98.081	0.000	1153.376	1.000	7.450	0.0048439	0.0121597	0.8681199
		MOL008969	711	2023-05-31 12:44:57	2023-05-31 12:44:57					TRUE	0	MOL008969	0.0000	0.0000	0	0	5916	A(9) A(1) D(-) D(10) N(-) R(18) R(19)	0.816	0.740	0.329	1.283	1.283	1.000	-4.949	-4.949	-4.949	-47.888	0	0	0	0	0	5	3	0	498.529	2.979	713.255	593.406	41.699	78.150	0.000	1392.614	1.000	7.250	0.0063715	0.0101647	0.8455527
		MOL009327	712	2023-05-31 12:44:57	2023-05-31 12:44:57					TRUE	0	MOL009327	0.1773	0.1667	1	0	11006	A(7) A(1) D(-) D(-) N(-) R(14) R(13)	0.801	0.661	0.353	1.187	1.187	1.000	-4.926	-5.093	-5.093	-47.810	0	1	0	0	0	3	1	1	413.426	6.083	616.937	461.476	45.887	109.574	0.000	1172.963	0.000	8.750	0.0315431	0.0000000	0.8718604
		MOL004356	713	2023-05-31 12:44:57	2023-05-31 12:44:57					TRUE	0	MOL004356	1.8035	1.9211	-1	0	45443	A(3) A(9) D(11) D(12) N(16) R(19) R(-)	1.021	0.703	0.312	1.142	1.142	1.000	-4.902	-6.823	-6.823	-52.774	0	0	0	0	0	8	1	-2	432.383	4.836	691.047	147.202	275.144	268.701	0.000	1221.285	5.000	11.300	0.0191458	0.0365642	0.7995924
		MOL007374	714	2023-05-31 12:44:57	2023-05-31 12:44:57					TRUE	0	MOL007374	0.2413	0.5381	-1	0	5757	A(4) A(-) D(-) D(6) N(-) R(9) R(10)	1.098	0.805	0.322	1.175	1.175	1.000	-4.897	-5.435	-5.435	-49.607	0	0	0	0	0	3	0	-2	312.281	4.718	517.836	103.381	172.043	242.412	0.000	898.868	2.000	5.250	0.0247639	0.0143378	0.8698338
		MOL010616	715	2023-05-31 12:44:57	2023-05-31 12:44:57					TRUE	0	MOL010616	2.1912	2.3977	-1	0	41129	A(8) A(2) D(9) D(13) N(-) R(16) R(15)	0.780	0.647	0.278	1.214	1.214		-4.887	-7.285	-7.285	-52.530	0	0	0	0	0	8	0	-2	372.287	2.148	562.346	0.000	292.288	270.058	0.000	992.443	6.000	6.000	0.0046486	0.0261350	0.8556542
		MOL003854	716	2023-05-31 12:44:57	2023-05-31 12:44:57					TRUE	0	MOL003854	0.0756	0.0666	0	0	45384	A(-) A(-) D(8) D(7) N(-) R(21) R(20)	0.676	0.867	0.298	1.384	1.384		-4.880	-4.946	-4.946	-60.327	4	0	0	0	0	3	0	-1	556.660	2.983	865.489	428.834	106.586	330.068	0.000	1653.809	4.000	3.000	0.0053822	0.0069325	0.7814368
		MOL005009	717	2023-05-31 12:44:57	2023-05-31 12:44:57					TRUE	0	MOL005009	1.0937	1.1954	-1	0	5510	A(1) A(-) D(5) D(4) N(-) R(-) R(11)	0.819	0.800	0.218	1.184	1.184		-4.870	-6.066	-6.066	-52.539	0	0	0	0	0	9	1	-2	324.376	5.789	650.097	210.443	168.860	270.795	0.000	1113.810	2.000	3.250	0.0300923	0.0070700	0.7993330
		MOL007381	718	2023-05-31 12:44:57	2023-05-31 12:44:57					TRUE	0	MOL007381	2.0041	2.1272	-1	0	40762	A(5) A(7) D(17) D(14) N(22) R(-) R(-)	0.880	0.638	0.343	1.163	1.163		-4.870	-6.997	-6.997	-61.149	4	0	0	0	0	15	4	-2	618.590	5.530	836.251	252.044	322.313	261.894	0.000	1659.350	6.000	16.250	0.0184276	0.0475984	0.8105633
		MOL009249	719	2023-05-31 12:44:57	2023-05-31 12:44:57					TRUE	0	MOL009249	0.0000	0.0000	0	0	5948	A(3) A(4) D(-) D(-) N(-) R(12) R(13)	0.427	0.570	0.331	1.193	1.193	1.000	-4.868	-4.868	-4.868	-63.897	1	0	0	0	0	7	2	0	505.205	5.651	715.066	173.672	91.834	325.895	123.665	1287.580	0.000	4.000	0.0247972	0.0000000	0.8004517
		MOL002419	720	2023-05-31 12:44:57	2023-05-31 12:44:57					TRUE	0	MOL002419	2.1083	2.3483	0	0	30243	A(1) A(3) D(6) D(4) N(-) R(10) R(-)	0.881	0.682	0.328	1.191	1.191		-4.862	-7.210	-7.210	-50.843	0	1	0	0	0	5	0	-2	271.315	4.088	555.179	151.325	182.688	221.166	0.000	926.353	4.000	3.750	0.0180378	0.0135092	0.8277837
		MOL012546	721	2023-05-31 12:44:57	2023-05-31 12:44:57					TRUE	0	MOL012546	2.1817	2.3297	-1	0	26338	A(1) A(2) D(-) D(10) N(-) R(17) R(18)	0.921	0.674	0.376	1.210	1.210	1.000	-4.862	-7.191	-7.191	-55.841	1	0	0	0	0	8	0	-2	434.399	7.586	653.263	148.252	317.691	187.320	0.000	1189.265	6.000	12.500	0.0483859	0.0468703	0.8309908
		MOL004979	722	2023-05-31 12:44:57	2023-05-31 12:44:57					TRUE	0	MOL004979	2.2624	2.4731	-1	0	40505	A(4) A(2) D(5) D(7) N(-) R(10) R(-)	0.895	0.702	0.262	1.137	1.137		-4.848	-7.321	-7.321	-44.105	0	0	0	0	0	8	0	-2	274.273	5.052	473.754	57.730	216.008	200.016	0.000	838.540	3.000	4.950	0.0304355	0.0180972	0.9077389
		MOL003185	723	2023-05-31 12:44:57	2023-05-31 12:44:57					TRUE	0	MOL003185	0.0001	0.0000	0	0	15330	A(1) A(4) D(6) D(5) N(-) R(13) R(-)	0.937	0.706	0.286	1.143	1.143	1.000	-4.845	-4.845	-4.845	-33.172	0	0	0	0	0	5	0	0	346.466	4.417	577.080	448.929	102.695	25.457	0.000	1096.305	1.000	4.200	0.0177996	0.0072780	0.8910116
		MOL003863	724	2023-05-31 12:44:57	2023-05-31 12:44:57					TRUE	0	MOL003863	0.0072	0.0046	-1	0	30383	A(3) A(6) D(7) D(-) N(-) R(20) R(-)	0.826	0.717	0.297	1.177	1.177		-4.817	-4.822	-4.822	-48.620	0	0	0	1	0	6	1	-2	560.643	6.859	751.158	493.738	152.944	104.475	0.000	1535.034	1.000	8.000	0.0306499	0.0106502	0.8567336
		MOL013079	725	2023-05-31 12:44:57	2023-05-31 12:44:57					TRUE	0	MOL013079	0.0000	0.0000	0	0	26395	A(6) A(4) D(-) D(-) N(-) R(12) R(13)	0.736	0.589	0.363	1.149	1.149	1.000	-4.816	-4.816	-4.816	-40.294	0	0	0	0	0	3	3	0	386.401	5.184	640.284	352.596	107.270	180.419	0.000	1186.192	0.000	7.250	0.0226541	0.0000000	0.8463741
		MOL007864	726	2023-05-31 12:44:57	2023-05-31 12:44:57					TRUE	0	MOL007864	0.5382	0.6527	-1	0	20827	A(4) A(1) D(8) D(-) N(-) R(-) R(15)	0.741	0.686	0.243	1.125	1.125	1.000	-4.808	-5.461	-5.461	-62.566	1	0	0	0	0	10	2	-2	460.523	3.710	773.270	567.005	184.392	21.873	0.000	1445.497	1.000	10.250	0.0095240	0.0132554	0.7995501
		MOL006795	727	2023-05-31 12:44:57	2023-05-31 12:44:57					TRUE	0	MOL006795	1.7719	1.9441	-2	0	15738	A(3) A(7) D(11) D(10) N(-) R(15) R(-)	0.875	0.717	0.256	1.157	1.157		-4.785	-6.729	-6.729	-40.612	4	0	0	1	0	9	2	-2	344.231	9.455	517.883	49.777	400.252	67.853	0.000	909.980	6.000	12.650	0.0982467	0.0598322	0.8769098
		MOL002621	728	2023-05-31 12:44:57	2023-05-31 12:44:57					TRUE	0	MOL002621	1.7608	2.0269	-1	0	5273	A(5) A(7) D(8) D(-) N(-) R(-) R(16)	0.889	0.686	0.287	1.112	1.112		-4.779	-6.806	-6.806	-60.043	1	0	0	0	0	11	2	-2	460.523	5.886	753.692	597.259	139.382	17.051	0.000	1436.625	1.000	11.250	0.0241127	0.0149265	0.8169581
		MOL008539	729	2023-05-31 12:44:57	2023-05-31 12:44:57					TRUE	0	MOL008539	1.7884	1.9388	-1	0	25942	A(2) A(3) D(4) D(5) N(-) R(9) R(10)	0.984	0.697	0.290	1.138	1.138		-4.775	-6.714	-6.714	-53.271	0	0	0	0	0	10	0	-2	300.354	3.592	578.226	215.874	131.935	230.416	0.000	1009.073	4.000	4.900	0.0127856	0.0169484	0.8414264
		MOL000783	730	2023-05-31 12:44:57	2023-05-31 12:44:57					TRUE	0	MOL000783	0.0034	0.0000	0	0	5092	A(-) A(-) D(-) D(2) N(9) R(14) R(13)	0.904	0.833	0.329	1.294	1.294	1.000	-4.772	-4.772	-4.772	-60.312	4	0	0	2	0	16	0	-2	562.667	3.761	855.682	458.767	189.310	207.606	0.000	1656.883	4.000	7.000	0.0085381	0.0163612	0.7913713
		MOL001939	731	2023-05-31 12:44:57	2023-05-31 12:44:57					TRUE	0	MOL001939	0.7073	0.7305	0	0	30190	A(1) A(4) D(5) D(-) N(-) R(10) R(-)	0.880	0.650	0.322	1.115	1.115		-4.768	-5.499	-5.499	-44.984	0	0	0	0	0	3	1	0	270.284	7.786	493.933	191.477	97.397	205.059	0.000	857.179	1.000	3.750	0.0707234	0.0075921	0.8835096
		MOL011376	732	2023-05-31 12:44:57	2023-05-31 12:44:57					TRUE	0	MOL011376	0.0014	0.0008	0	0	21241	A(3) A(2) D(5) D(7) N(-) R(11) R(-)	0.756	0.581	0.340	1.166	1.166	1.000	-4.737	-4.737	-4.737	-49.835
		MOL007863	733	2023-05-31 12:44:57	2023-05-31 12:44:57					TRUE	0	MOL007863	0.9109	1.1887	-1	0	15863	A(4) A(7) D(9) D(-) N(-) R(-) R(14)	0.802	0.647	0.339	1.159	1.159		-4.733	-5.922	-5.922	-57.884	1	0	0	0	0	9	2	-2	446.496	7.199	721.335	516.781	186.468	18.087	0.000	1365.054	1.000	10.250	0.0379610	0.0142098	0.8250135
		MOL001710	734	2023-05-31 12:44:57	2023-05-31 12:44:57					TRUE	0	MOL001710	0.0000	0.0000	0	0	40168	A(1) A(-) D(-) D(9) N(-) R(14) R(15)	1.033	0.854	0.244	1.175	1.175	1.000	-4.716	-4.716	-4.716	-44.392	0	0	0	0	0	4	2	-1	414.411	5.635	573.093	388.522	85.350	99.221	0.000	1097.080	1.000	8.450	0.0289390	0.0147446	0.8976337
		MOL001965	735	2023-05-31 12:44:57	2023-05-31 12:44:57					TRUE	0	MOL001965	1.5997	1.6823	1	0	40194	A(2) A(5) D(-) D(-) N(-) R(18) R(17)	0.953	0.707	0.337	1.156	1.156	1.000	-4.707	-6.389	-6.389	-69.418	4	2	0	0	0	11	0	1	624.775	6.781	977.654	665.192	56.815	255.648	0.000	1884.440	1.000	8.250	0.0244036	0.0084386	0.7546893
		MOL001389	736	2023-05-31 12:44:57	2023-05-31 12:44:57					TRUE	0	MOL001389	0.0012	0.0008	0	0	45129	A(5) A(3) D(-) D(6) N(-) R(9) R(10)	0.762	0.565	0.398	1.206	1.206		-4.664	-4.665	-4.665	-53.063	2	0	0	0	0	5	2	-1	352.395	0.497	585.912	0.000	134.945	450.968	0.000	1071.960	1.000	4.750	0.0002302	0.0081070	0.8645391
		MOL005138	737	2023-05-31 12:44:57	2023-05-31 12:44:57					TRUE	0	MOL005138	1.4601	1.6371	-2	0	35557	A(1) A(4) D(7) D(-) N(-) R(-) R(16)	0.653	0.686	0.269	1.182	1.182	1.000	-4.663	-6.300	-6.300	-54.639	1	0	0	0	0	10	0	-2	428.481	6.049	688.556	481.810	157.318	49.428	0.000	1295.124	2.000	5.500	0.0282534	0.0112964	0.8345138
		MOL011378	738	2023-05-31 12:44:57	2023-05-31 12:44:57					TRUE	0	MOL011378	0.0003	0.0000	0	0	31213	A(1) A(3) D(7) D(5) N(-) R(-) R(14)	0.676	0.672	0.188	1.144	1.144	1.000	-4.650	-4.650	-4.650	10000.000	0	0	0	0	0	4	1	-1	332.439	5.437	563.181	411.972	129.225	21.984	0.000	1036.264	3.000	5.200	0.0285305	0.0159925	0.8793544
		MOL003010	739	2023-05-31 12:44:57	2023-05-31 12:44:57					TRUE	0	MOL003010	1.8042	1.9202	-2	0	35335	A(3) A(10) D(16) D(12) N(18) R(21) R(-)	0.880	0.624	0.318	1.165	1.165	1.000	-4.646	-6.566	-6.566	-50.876	4	0	0	1	0	10	1	-2	478.365	13.402	677.280	39.410	437.295	200.575	0.000	1243.354	6.000	13.050	0.1444681	0.0471974	0.8256453
		MOL012544	740	2023-05-31 12:44:57	2023-05-31 12:44:57					TRUE	0	MOL012544	2.1817	2.3297	-1	0	16396	A(1) A(9) D(15) D(11) N(-) R(18) R(-)	0.938	0.709	0.284	1.143	1.143	1.000	-4.639	-6.969	-6.969	-60.549	1	0	0	0	0	8	0	-2	434.399	4.760	653.380	145.146	319.459	188.775	0.000	1195.421	6.000	12.500	0.0189535	0.0468619	0.8337056
		MOL009084	741	2023-05-31 12:44:57	2023-05-31 12:44:57					TRUE	0	MOL009084	0.4707	0.4916	-1	0	30981	A(4) A(1) D(5) D(7) N(-) R(-) R(9)	0.661	0.672	0.217	1.181	1.181		-4.630	-5.122	-5.122	-49.321	0	0	0	0	0	6	0	-2	246.219	7.049	459.890	0.000	228.986	230.903	0.000	760.592	2.000	3.000	0.0653271	0.0092253	0.8762190
		MOL003660	742	2023-05-31 12:44:57	2023-05-31 12:44:57					TRUE	0	MOL003660	2.2673	2.4147	-1	0	55351	A(4) A(7) D(-) D(11) N(-) R(15) R(17)	1.163	0.702	0.400	1.124	1.124	1.000	-4.617	-7.032	-7.032	-57.207	0	0	0	0	0	7	0	-2	416.384	5.413	611.915	83.674	285.844	242.397	0.000	1130.481	6.000	12.500	0.0259232	0.0500374	0.8576618
		MOL002622	743	2023-05-31 12:44:57	2023-05-31 12:44:57					TRUE	0	MOL002622	0.6201	0.8051	-1	0	10271	A(8) A(10) D(12) D(-) N(-) R(-) R(24)	0.868	0.666	0.322	1.135	1.135	1.000	-4.616	-5.421	-5.421	-36.723	6	0	0	0	0	18	2	-2	668.736	6.306	1002.641	771.878	211.043	19.721	0.000	1977.546	2.000	14.750	0.0201088	0.0208047	0.7599246
		MOL002735	744	2023-05-31 12:44:57	2023-05-31 12:44:57					TRUE	0	MOL002735	0.9173	0.9557	-3	0	20271	A(8) A(2) D(15) D(18) N(23) R(-) R(-)	0.764	0.616	0.307	1.164	1.164		-4.612	-5.568	-5.568	-48.202	11	0	0	0	0	18	3	-2	610.524	6.950	820.095	240.503	405.919	173.673	0.000	1583.401	9.000	22.050	0.0305069	0.0806614	0.8011155
		MOL003246	745	2023-05-31 12:44:57	2023-05-31 12:44:57					TRUE	0	MOL003246	0.7571	0.7836	0	0	15339	A(3) A(4) D(5) D(-) N(-) R(12) R(-)	0.975	0.731	0.345	1.179	1.179	1.000	-4.610	-5.393	-5.393	-43.949	0	1	0	0	0	3	2	1	368.432	7.138	578.933	362.212	121.559	95.161	0.000	1084.263	1.000	5.750	0.0469862	0.0099321	0.8816436
		MOL010368	746	2023-05-31 12:44:57	2023-05-31 12:44:57					TRUE	0	MOL010368	1.6600	1.7676	-1	0	6041	A(2) A(-) D(7) D(6) N(-) R(14) R(13)	0.857	0.742	0.338	1.274	1.274		-4.605	-6.372	-6.372	-61.125	0	0	0	0	0	6	0	-2	420.461	5.683	712.353	272.779	184.790	254.785	0.000	1308.123	2.000	5.450	0.0246901	0.0108197	0.8120235
		MOL008791	747	2023-05-31 12:44:57	2023-05-31 12:44:57					TRUE	0	MOL008791	0.3994	0.2803	2	0	20943	A(5) A(4) D(-) D(-) N(-) R(20) R(17)	0.848	0.638	0.330	1.124	1.124	1.000	-4.602	-4.883	-4.883	-46.924	1	2	0	0	0	13	0	1	638.759	3.340	820.715	557.575	41.745	221.395	0.000	1748.350	1.000	8.750	0.0063824	0.0106614	0.8551811
		MOL009215	748	2023-05-31 12:44:57	2023-05-31 12:44:57					TRUE	0	MOL009215	0.0000	0.0000	0	0	16045	A(8) A(5) D(-) D(-) N(-) R(16) R(17)	0.693	0.713	0.342	1.268	1.268	1.000	-4.595	-4.595	-4.595	-35.322	0	0	0	0	0	5	2	0	458.507	2.889	685.877	602.135	32.999	50.744	0.000	1331.336	0.000	6.500	0.0062696	0.0000000	0.8533174
		MOL002071	749	2023-05-31 12:44:57	2023-05-31 12:44:57					TRUE	0	MOL002071	1.8027	1.9156	-1	0	15197	A(5) A(12) D(18) D(15) N(21) R(24) R(-)	0.938	0.705	0.323	1.212	1.212	1.000	-4.593	-6.509	-6.509	-58.489	3	0	0	0	0	12	1	-2	508.435	8.241	702.853	246.914	312.768	143.171	0.000	1335.067	6.000	14.500	0.0508672	0.0505335	0.8342629
		MOL004022	750	2023-05-31 12:44:57	2023-05-31 12:44:57					TRUE	0	MOL004022	1.8510	1.9441	-1	0	20410	A(8) A(14) D(23) D(18) N(-) R(30) R(-)	0.874	0.616	0.312	1.113	1.113		-4.583	-6.527	-6.527	-88.734	10	0	0	0	0	18	4	-2	650.503	6.071	934.190	159.909	568.402	205.879	0.000	1738.266	10.000	17.850	0.0212051	0.0604231	0.7484121
		MOL004125	751	2023-05-31 12:44:57	2023-05-31 12:44:57					TRUE	0	MOL004125	0.9432	0.9861	-1	0	50439	A(3) A(5) D(7) D(-) N(-) R(10) R(-)	0.861	0.703	0.261	1.114	1.114	1.000	-4.575	-5.561	-5.561	-43.793	0	0	0	0	0	7	1	-2	290.272	6.007	522.410	120.594	156.213	245.603	0.000	896.376	2.000	4.000	0.0402527	0.0108284	0.8606244
		MOL002088	752	2023-05-31 12:44:57	2023-05-31 12:44:57					TRUE	0	MOL002088	1.1184	1.1771	0	0	35210	A(10) A(1) D(12) D(14) N(-) R(-) R(-)	0.586	0.542	0.316	1.107	1.107		-4.570	-5.747	-5.747	-37.583	1	1	0	0	0	12	2	-1	645.745	6.220	907.186	599.216	116.856	191.114	0.000	1832.679	3.000	16.950	0.0211113	0.0323619	0.7983495
		MOL001814	753	2023-05-31 12:44:57	2023-05-31 12:44:57					TRUE	0	MOL001814	0.3646	0.3711	-1	0	20176	A(1) A(-) D(4) D(-) N(-) R(9) R(8)	0.881	0.881	0.227	1.249	1.249		-4.547	-4.918	-4.918	-47.632	1	0	0	0	0	5	0	-1	297.310	7.842	546.486	153.847	118.196	274.443	0.000	933.864	0.000	1.500	0.0658487	0.0000000	0.8454902
		MOL002359	754	2023-05-31 12:44:57	2023-05-31 12:44:57					TRUE	0	MOL002359	0.0853	0.0748	-1	0	30231	A(4) A(8) D(13) D(9) N(-) R(16) R(-)	0.946	0.726	0.252	1.124	1.124	1.000	-4.542	-4.616	-4.616	-57.645	0	0	0	0	0	10	1	-2	394.377	4.921	630.030	265.558	254.835	109.637	0.000	1133.682	5.000	11.750	0.0213605	0.0417025	0.8345740
		MOL007090	755	2023-05-31 12:44:57	2023-05-31 12:44:57					TRUE	0	MOL007090	0.0120	0.0156	-1	0	50768	A(3) A(-) D(-) D(4) N(-) R(8) R(9)	0.811	0.820	0.357	1.347	1.347		-4.538	-4.554	-4.554	-41.460	0	0	0	0	0	4	2	-2	296.322	6.145	536.000	195.828	152.479	187.692	0.000	933.612	2.000	6.450	0.0404513	0.0170181	0.8618760
		MOL008804	756	2023-05-31 12:44:57	2023-05-31 12:44:57					TRUE	0	MOL008804	1.6297	1.7098	1	0	25969	A(5) A(7) D(-) D(-) N(-) R(20) R(22)	0.582	0.608	0.309	1.167	1.167		-4.534	-6.244	-6.244	-80.232	4	2	0	0	0	11	0	1	682.812	3.335	986.800	781.085	41.445	164.269	0.000	1976.561	1.000	9.750	0.0056274	0.0098804	0.7718673
		MOL008395	757	2023-05-31 12:44:57	2023-05-31 12:44:57					TRUE	0	MOL008395	2.2180	2.3627	0	0	866	A(1) A(4) D(-) D(6) N(-) R(11) R(-)	0.793	0.638	0.328	1.142	1.142	1.000	-4.532	-6.894	-6.894	-40.958	0	1	0	0	0	4	0	1	267.324	2.437	483.606	340.065	82.833	60.709	0.000	863.711	2.000	6.900	0.0068788	0.0201777	0.9069540
		MOL013305	758	2023-05-31 12:44:57	2023-05-31 12:44:57					TRUE	0	MOL013305	1.9074	2.0221	-1	0	46443	A(3) A(-) D(6) D(5) N(-) R(-) R(8)	0.652	0.796	0.110	1.133	1.133	1.000	-4.531	-6.553	-6.553	-41.966	0	0	0	0	0	3	0	-2	272.257	2.174	488.192	29.666	188.165	270.361	0.000	835.552	3.000	5.950	0.0056543	0.0211099	0.8788008
		MOL002610	759	2023-05-31 12:44:57	2023-05-31 12:44:57					TRUE	0	MOL002610	1.4802	1.5687	1	0	15248	A(3) A(4) D(-) D(6) N(-) R(10) R(-)	0.662	0.626	0.265	1.115	1.115		-4.528	-6.097	-6.097	-42.616	0	0	0	0	0	5	0	0	275.304	3.151	491.380	225.991	86.668	178.721	0.000	862.585	2.000	5.200	0.0115069	0.0149658	0.8918293
		MOL012980	760	2023-05-31 12:44:57	2023-05-31 12:44:57					TRUE	0	MOL012980	0.0858	0.0764	1	0	21412	A(4) A(2) D(-) D(7) N(-) R(13) R(-)	0.421	0.627	0.225	1.145	1.145		-4.508	-4.584	-4.584	-66.025	0	1	0	0	2	7	0	1	548.681	4.376	827.932	448.504	79.587	299.841	0.000	1684.679	2.000	11.500	0.0113659	0.0196435	0.8270185
		MOL009142	761	2023-05-31 12:44:57	2023-05-31 12:44:57					TRUE	0	MOL009142	1.8505	1.9966	-1	0	10986	A(1) A(8) D(13) D(11) N(-) R(16) R(-)	0.665	0.551	0.272	1.112	1.112		-4.501	-6.497	-6.497	-48.428	1	0	0	0	0	9	3	-2	332.263	3.615	491.650	126.363	294.440	70.847	0.000	883.108	6.000	12.750	0.0147972	0.0635229	0.9054236
		MOL009015	762	2023-05-31 12:44:57	2023-05-31 12:44:57					TRUE	0	MOL009015	1.2876	1.3605	0	0	55905	A(2) A(3) D(4) D(-) N(-) R(-) R(9)	0.734	0.617	0.304	1.120	1.120	1.000	-4.499	-5.860	-5.860	-35.942	0	1	0	0	0	2	1	1	354.448	4.311	614.775	343.720	97.063	173.991	0.000	1118.600	1.000	6.000	0.0166134	0.0097597	0.8476803
		MOL009500	763	2023-05-31 12:44:57	2023-05-31 12:44:57					TRUE	0	MOL009500	1.6284	1.7270	-1	0	36066	A(2) A(5) D(6) D(-) N(-) R(9) R(-)	0.826	0.698	0.268	1.130	1.130		-4.464	-6.191	-6.191	-49.090	0	0	0	0	0	5	0	-2	314.294	2.443	518.062	204.919	147.081	166.062	0.000	916.415	1.000	6.950	0.0065123	0.0134154	0.8807345
		MOL007868	764	2023-05-31 12:44:57	2023-05-31 12:44:57					TRUE	0	MOL007868	0.3816	0.3513	0	0	40812	A(2) A(5) D(9) D(-) N(-) R(-) R(16)	0.720	0.669	0.261	1.134	1.134	1.000	-4.460	-4.811	-4.811	-75.457	1	0	0	0	0	11	2	-2	534.605	5.929	857.727	488.107	161.957	207.663	0.000	1638.092	1.000	11.250	0.0214624	0.0131161	0.7835045
		MOL003605	765	2023-05-31 12:44:57	2023-05-31 12:44:57					TRUE	0	MOL003605	0.0000	0.0000	0	0	25409	A(3) A(5) D(-) D(-) N(-) R(12) R(13)	0.660	0.637	0.421	1.282	1.282	1.000	-4.441	-4.441	-4.441	-38.690	1	0	0	0	0	6	3	-2	404.375	13.082	615.206	163.046	153.079	299.081	0.000	1159.951	0.000	8.500	0.1475507	0.0000000	0.8678358
		MOL008801	766	2023-05-31 12:44:57	2023-05-31 12:44:57					TRUE	0	MOL008801	0.0060	0.0000	0	0	10940	A(4) A(1) D(7) D(-) N(-) R(20) R(17)	0.905	0.670	0.348	1.185	1.185	1.000	-4.435	-4.435	-4.435	-32.906	4	0	0	0	0	12	0	-1	612.739	4.561	859.031	572.378	51.368	235.058	0.227	1708.428	2.800	7.000	0.0121764	0.0136354	0.8045518
		MOL009181	767	2023-05-31 12:44:57	2023-05-31 12:44:57					TRUE	0	MOL009181	1.7397	1.9437	-1	0	26043	A(1) A(3) D(12) D(-) N(-) R(19) R(20)	0.868	0.689	0.345	1.222	1.222		-4.434	-6.378	-6.378	-53.894	1	0	0	0	0	6	1	-2	528.514	1.975	725.192	111.346	271.851	341.994	0.000	1401.725	6.000	7.700	0.0027817	0.0260084	0.8352582
		MOL002435	768	2023-05-31 12:44:57	2023-05-31 12:44:57					TRUE	0	MOL002435	1.8864	2.0066	0	0	50241	A(8) A(3) D(10) D(11) N(-) R(-) R(-)	0.826	0.674	0.274	1.112	1.112		-4.432	-6.439	-6.439	-15.386	1	1	0	0	0	11	0	-1	499.600	3.799	677.491	541.778	135.713	0.000	0.000	1345.295	5.000	15.400	0.0107281	0.0508279	0.8699073
		MOL003847	769	2023-05-31 12:44:57	2023-05-31 12:44:57					TRUE	0	MOL003847	0.0000	0.0000	0	0	10413	A(3) A(2) D(-) D(-) N(-) R(13) R(11)	0.996	0.660	0.362	1.114	1.114	1.000	-4.422	-4.422	-4.422	-50.353	0	0	0	0	0	1	1	0	402.446	9.605	627.961	279.596	100.788	247.577	0.000	1188.868	0.000	6.000	0.0775950	0.0000000	0.8642809
		MOL000788	770	2023-05-31 12:44:57	2023-05-31 12:44:57					TRUE	0	MOL000788	1.6726	1.7764	0	0	30077	A(5) A(3) D(7) D(-) N(-) R(-) R(12)	0.534	0.582	0.382	1.227	1.227	1.000	-4.419	-6.196	-6.196	-39.253	0	1	0	0	0	1	3	1	369.373	3.157	514.312	332.660	62.374	119.279	0.000	977.986	1.000	8.400	0.0101910	0.0163325	0.9264593
		MOL005582	771	2023-05-31 12:44:57	2023-05-31 12:44:57					TRUE	0	MOL005582	0.0001	0.0000	0	0	40576	A(6) A(4) D(-) D(12) N(-) R(-) R(21)	0.677	0.648	0.331	1.198	1.198	1.000	-4.419	-4.419	-4.419	-43.575	0	0	0	0	0	6	3	-2	540.566	9.416	720.860	363.625	156.758	200.478	0.000	1450.310	0.000	10.150	0.0611270	0.0000000	0.8595829
		MOL001965	772	2023-05-31 12:44:57	2023-05-31 12:44:57					TRUE	0	MOL001965	1.8583	1.9900	1	0	40195	A(1) A(5) D(7) D(-) N(-) R(18) R(19)	0.811	0.623	0.297	1.138	1.138		-4.397	-6.387	-6.387	-72.135	2	2	0	0	0	11	0	1	624.775	4.884	954.814	690.022	54.760	210.032	0.000	1871.968	1.000	8.250	0.0127399	0.0086404	0.7693288
		MOL007864	773	2023-05-31 12:44:57	2023-05-31 12:44:57					TRUE	0	MOL007864	1.3933	1.8534	-1	0	20833	A(4) A(6) D(9) D(-) N(-) R(-) R(15)	0.809	0.621	0.315	1.107	1.107		-4.397	-6.251	-6.251	-58.650	1	0	0	0	0	10	2	-2	460.523	6.421	756.886	556.270	180.655	19.961	0.000	1426.163	1.000	10.250	0.0289120	0.0135423	0.8095566
		MOL001918	774	2023-05-31 12:44:57	2023-05-31 12:44:57					TRUE	0	MOL001918	0.0000	0.0000	0	0	50190	A(1) A(6) D(-) D(7) N(-) R(-) R(10)	0.661	0.600	0.286	1.110	1.110	1.000	-4.394	-4.394	-4.394	-46.070	0	0	0	0	0	4	4	-1	318.326	2.928	521.624	211.229	130.443	179.952	0.000	939.396	1.000	6.250	0.0091281	0.0119818	0.8892827
		MOL000621	775	2023-05-31 12:44:57	2023-05-31 12:44:57					TRUE	0	MOL000621	0.6516	0.6702	0	0	54	A(2) A(-) D(-) D(4) N(-) R(9) R(10)	1.112	0.829	0.378	1.248	1.248		-4.391	-5.061	-5.061	-35.457	0	1	0	0	0	4	1	1	354.448	3.294	648.543	361.449	93.400	193.694	0.000	1156.268	1.000	4.700	0.0093834	0.0072470	0.8214833
		MOL007205	776	2023-05-31 12:44:57	2023-05-31 12:44:57					TRUE	0	MOL007205	0.1838	0.2328	-4	0	5735	A(8) A(5) D(9) D(-) N(13) R(-) R(-)	0.759	0.566	0.374	1.128	1.128		-4.380	-4.613	-4.613	-58.961	5	0	0	1	0	9	1	-2	478.365	10.318	654.898	108.311	413.812	132.775	0.000	1217.216	5.000	14.300	0.0874586	0.0488256	0.8418533
		MOL006486	777	2023-05-31 12:44:57	2023-05-31 12:44:57					TRUE	0	MOL006486	2.2451	2.3826	-1	0	45661	A(1) A(6) D(7) D(-) N(-) R(13) R(-)	0.839	0.698	0.319	1.175	1.175		-4.380	-6.762	-6.762	-50.316	0	0	0	0	0	5	0	-1	344.320	2.428	545.565	313.186	144.659	87.720	0.000	989.556	2.000	7.750	0.0059589	0.0200895	0.8802621
		MOL006785	778	2023-05-31 12:44:57	2023-05-31 12:44:57					TRUE	0	MOL006785	1.2481	1.5473	-3	0	25734	A(3) A(-) D(23) D(-) N(31) R(34) R(33)	0.868	0.654	0.320	1.162	1.162		-4.371	-5.918	-5.918	-79.806	11	0	0	0	0	16	5	-2	782.535	10.467	980.452	71.302	675.222	233.929	0.000	1880.139	12.000	21.000	0.0582694	0.0741965	0.7513899
		MOL007207	779	2023-05-31 12:44:57	2023-05-31 12:44:57					TRUE	0	MOL007207	2.0795	2.2213	0	0	15795	A(2) A(3) D(5) D(4) N(-) R(10) R(-)	0.881	0.682	0.329	1.192	1.192	1.000	-4.363	-6.584	-6.584	-42.541	0	1	0	0	0	5	0	0	285.342	4.021	531.182	222.597	125.169	183.415	0.000	928.218	3.000	3.750	0.0174160	0.0122278	0.8663406
		MOL008254	780	2023-05-31 12:44:57	2023-05-31 12:44:57					TRUE	0	MOL008254	0.1037	0.0889	2	0	20875	A(6) A(1) D(-) D(-) N(-) R(17) R(16)	0.848	0.638	0.329	1.122	1.122	1.000	-4.342	-4.431	-4.431	-37.757	2	2	0	0	0	12	0	2	622.760	4.500	828.169	593.588	4.835	229.746	0.000	1751.664	0.000	8.000	0.0115598	0.0000000	0.8485549
		MOL012050	781	2023-05-31 12:44:57	2023-05-31 12:44:57					TRUE	0	MOL012050	0.0216	0.0174	1	0	11264	A(4) A(-) D(5) D(8) N(-) R(-) R(19)	0.981	0.765	0.308	1.173	1.173		-4.336	-4.354	-4.354	-50.568	0	0	0	0	0	6	0	-2	469.663	3.162	716.457	563.000	140.937	12.521	0.000	1414.619	4.000	5.900	0.0070665	0.0164699	0.8506177
		MOL006807	782	2023-05-31 12:44:57	2023-05-31 12:44:57					TRUE	0	MOL006807	1.7756	2.2465	-2	0	15746	A(2) A(16) D(23) D(18) N(26) R(30) R(-)	1.094	0.707	0.345	1.127	1.127		-4.330	-6.576	-6.576	-69.021	8	0	0	0	0	14	4	-2	634.460	7.490	835.024	83.285	590.268	161.472	0.000	1589.149	11.000	17.850	0.0353045	0.0708982	0.7886947
		MOL003222	783	2023-05-31 12:44:57	2023-05-31 12:44:57					TRUE	0	MOL003222	1.5642	1.5613	-1	0	15336	A(5) A(1) D(11) D(12) N(-) R(15) R(-)	0.620	0.569	0.256	1.135	1.135		-4.328	-5.889	-5.889	-50.499	0	0	0	0	0	6	2	-2	402.314	6.858	553.386	202.822	272.201	78.364	0.000	1030.110	2.000	10.900	0.0456521	0.0278556	0.8913718
		MOL009108	784	2023-05-31 12:44:57	2023-05-31 12:44:57					TRUE	0	MOL009108	1.1669	1.5206	-2	0	26002	A(3) A(-) D(32) D(30) N(-) R(43) R(42)	1.205	0.866	0.307	1.170	1.170	1.000	-4.322	-5.843	-5.843	-45.922	15	0	0	0	0	15	4	-2	932.668	13.868	1025.086	61.083	754.882	209.121	0.000	2101.948	15.000	25.150	0.0915001	0.0950218	0.7741397
		MOL007865	785	2023-05-31 12:44:57	2023-05-31 12:44:57					TRUE	0	MOL007865	0.5405	0.6554	-1	0	25868	A(4) A(6) D(8) D(-) N(-) R(-) R(16)	0.810	0.695	0.321	1.185	1.185	1.000	-4.318	-4.974	-4.974	-63.093	1	0	0	0	0	11	2	-2	474.550	8.829	709.009	521.606	176.724	10.678	0.000	1414.146	1.000	10.250	0.0551255	0.0144568	0.8593625
		MOL006303	786	2023-05-31 12:44:57	2023-05-31 12:44:57					TRUE	0	MOL006303	1.9772	2.4958	0	0	642	A(3) A(-) D(-) D(6) N(-) R(8) R(9)	0.799	0.720	0.300	1.195	1.195		-4.315	-6.811	-6.811	-44.558	0	0	0	0	0	2	0	-1	254.245	2.624	453.866	42.859	142.682	268.324	0.000	766.483	2.000	7.400	0.0089837	0.0230579	0.8924270
		MOL004375	787	2023-05-31 12:44:57	2023-05-31 12:44:57					TRUE	0	MOL004375	1.8028	1.9203	-1	0	10465	A(5) A(10) D(16) D(13) N(17) R(20) R(-)	1.059	0.703	0.311	1.115	1.115	1.000	-4.300	-6.220	-6.220	-60.822	0	0	0	0	0	10	1	-2	448.382	7.345	624.015	97.636	318.208	208.172	0.000	1160.794	6.000	13.000	0.0464817	0.0510298	0.8559997
		MOL008871	788	2023-05-31 12:44:57	2023-05-31 12:44:57					TRUE	0	MOL008871	0.0195	0.0132	2	0	915	A(2) A(-) D(4) D(-) N(-) R(14) R(16)	0.995	0.858	0.288	1.239	1.239	1.000	-4.290	-4.303	-4.303	-57.762	0	2	0	0	0	6	0	1	475.630	2.426	813.751	534.943	78.202	200.606	0.000	1520.410	3.000	5.750	0.0038719	0.0122387	0.7858037
		MOL004136	789	2023-05-31 12:44:57	2023-05-31 12:44:57					TRUE	0	MOL004136	1.6352	1.7361	0	0	45415	A(3) A(2) D(-) D(6) N(-) R(10) R(-)	0.897	0.642	0.356	1.133	1.133	1.000	-4.285	-6.021	-6.021	-48.357	0	1	0	0	0	2	1	1	287.315	3.482	452.375	269.153	83.486	99.736	0.000	815.950	2.000	6.900	0.0148630	0.0215708	0.9334879
		MOL009401	790	2023-05-31 12:44:57	2023-05-31 12:44:57					TRUE	0	MOL009401	0.0070	0.0832	0	0	21056	A(2) A(1) D(-) D(5) N(-) R(10) R(-)	0.662	0.638	0.269	1.131	1.131	1.000	-4.280	-4.363	-4.363	-33.778	0	1	0	0	0	6	0	1	337.415	5.990	567.021	424.312	121.208	21.501	0.000	1049.968	2.000	6.950	0.0341749	0.0173341	0.8810819
		MOL006807	791	2023-05-31 12:44:57	2023-05-31 12:44:57					TRUE	0	MOL006807	1.7734	2.2415	-2	0	15745	A(2) A(-) D(22) D(18) N(26) R(-) R(30)	1.103	0.840	0.334	1.231	1.231		-4.250	-6.492	-6.492	-65.036	8	0	0	0	0	14	4	-2	634.460	4.382	832.803	100.011	559.571	173.222	0.000	1552.672	11.000	17.850	0.0123691	0.0710873	0.7786502
		MOL011382	792	2023-05-31 12:44:57	2023-05-31 12:44:57					TRUE	0	MOL011382	0.0000	0.0000	0	0	51246	A(3) A(2) D(4) D(-) N(-) R(-) R(5)	0.458	0.654	0.232	1.170	1.170	1.000	-4.244	-4.244	-4.244	-35.280	0	0	0	0	0	3	0	0	191.186	1.021	406.200	41.234	80.336	284.631	0.000	654.231	1.000	2.500	0.0015921	0.0061546	0.8972491
		MOL009184	793	2023-05-31 12:44:57	2023-05-31 12:44:57					TRUE	0	MOL009184	0.0803	0.2392	-1	0	40997	A(1) A(3) D(13) D(-) N(-) R(19) R(20)	0.965	0.680	0.354	1.170	1.170	1.000	-4.240	-4.479	-4.479	-49.303	1	0	0	0	0	6	0	-2	542.498	3.387	728.295	71.220	317.331	339.744	0.000	1408.219	6.000	9.450	0.0081468	0.0317834	0.8342656
		MOL007871	794	2023-05-31 12:44:57	2023-05-31 12:44:57					TRUE	0	MOL007871	0.8664	1.2330	-1	0	55786	A(4) A(1) D(9) D(-) N(-) R(-) R(18)	0.710	0.648	0.296	1.151	1.151		-4.186	-5.419	-5.419	-68.115	3	0	0	0	0	14	2	-2	602.723	5.623	954.011	595.192	168.807	190.013	0.000	1843.814	1.000	10.250	0.0171486	0.0107441	0.7622365
		MOL007382	795	2023-05-31 12:44:57	2023-05-31 12:44:57					TRUE	0	MOL007382	1.9690	2.0954	-1	0	45766	A(4) A(6) D(-) D(8) N(-) R(-) R(10)	0.699	0.578	0.331	1.120	1.120		-4.177	-6.272	-6.272	-49.287	0	0	0	0	0	7	2	-2	336.341	2.000	551.041	223.741	182.701	144.599	0.000	986.164	3.000	6.700	0.0040580	0.0210597	0.8695230
		MOL004019	796	2023-05-31 12:44:57	2023-05-31 12:44:57					TRUE	0	MOL004019	0.0000	0.0000	0	0	5407	A(2) A(-) D(3) D(-) N(-) R(6) R(5)	1.062	0.778	0.296	1.138	1.138	1.000	-4.176	-4.176	-4.176	-51.653	0	0	0	0	0	3	0	0	319.362	4.044	583.191	126.026	92.653	364.512	0.000	1020.968	1.000	3.500	0.0160175	0.0060015	0.8408053
		MOL012664	797	2023-05-31 12:44:57	2023-05-31 12:44:57					TRUE	0	MOL012664	0.0000	0.0000	0	0	16406	A(3) A(2) D(8) D(7) N(-) R(-) R(-)	0.617	0.624	0.250	1.113	1.113	1.000	-4.175	-4.175	-4.175	10000.000	0	0	0	0	0	8	0	-1	476.738	3.464	756.683	642.977	102.923	10.783	0.000	1495.004	4.000	5.850	0.0080248	0.0154622	0.8356273
		MOL007863	798	2023-05-31 12:44:57	2023-05-31 12:44:57					TRUE	0	MOL007863	0.5023	0.6199	-1	0	15859	A(4) A(7) D(9) D(-) N(-) R(14) R(-)	0.959	0.701	0.363	1.173	1.173	1.000	-4.173	-4.793	-4.793	-45.034	1	0	0	0	0	9	2	-2	446.496	2.453	680.905	507.883	157.503	15.519	0.000	1306.718	1.000	10.250	0.0046065	0.0150535	0.8489200
		MOL012190	799	2023-05-31 12:44:57	2023-05-31 12:44:57					TRUE	0	MOL012190	2.1465	2.2865	0	0	46332	A(3) A(6) D(8) D(-) N(-) R(-) R(11)	0.848	0.701	0.308	1.165	1.165		-4.165	-6.451	-6.451	-47.711	0	0	0	0	0	7	0	-2	302.283	1.633	546.836	214.221	214.362	118.253	0.000	940.028	2.000	7.000	0.0028353	0.0181032	0.8486622
		MOL012545	800	2023-05-31 12:44:57	2023-05-31 12:44:57					TRUE	0	MOL012545	2.1664	2.3149	-1	0	21351	A(8) A(1) D(-) D(18) N(-) R(24) R(25)	0.849	0.630	0.331	1.159	1.159	1.000	-4.154	-6.469	-6.469	-66.096	7	0	0	0	0	12	1	-2	580.541	10.026	752.819	191.076	411.429	150.315	0.000	1518.703	8.000	19.300	0.0661918	0.0725123	0.8487688
		MOL013330	801	2023-05-31 12:44:57	2023-05-31 12:44:57					TRUE	0	MOL013330	0.0000	0.0000	0	0	51434	A(3) A(1) D(-) D(9) N(-) R(-) R(18)	0.673	0.619	0.331	1.169	1.169	1.000	-4.149	-4.149	-4.149	10000.000	0	0	0	0	0	1	4	-1	472.534	7.258	590.776	328.642	156.170	105.963	0.000	1223.666	1.000	12.200	0.0430515	0.0206508	0.9365211
		MOL002940	802	2023-05-31 12:44:57	2023-05-31 12:44:57					TRUE	0	MOL002940	2.2023	2.3427	-1	0	50328	A(4) A(1) D(-) D(6) N(-) R(-) R(10)	0.636	0.609	0.282	1.124	1.124	1.000	-4.142	-6.485	-6.485	-46.159	0	0	0	0	0	4	0	-2	302.283	5.177	517.537	146.311	169.122	202.103	0.000	888.099	3.000	5.750	0.0301797	0.0192436	0.8633728
		MOL001550	803	2023-05-31 12:44:57	2023-05-31 12:44:57					TRUE	0	MOL001550	0.0692	0.0605	1	0	40149	A(2) A(1) D(-) D(7) N(-) R(-) R(14)	0.448	0.617	0.256	1.159	1.159		-4.113	-4.174	-4.174	-59.554	1	1	0	0	3	10	0	1	631.814	6.683	909.621	563.179	50.567	295.874	0.000	1891.503	1.500	11.750	0.0236096	0.0158206	0.8131600
		MOL004884	804	2023-05-31 12:44:57	2023-05-31 12:44:57					TRUE	0	MOL004884	1.7809	1.8922	-1	0	50511	A(-) A(4) D(6) D(7) N(-) R(12) R(14)	0.900	0.639	0.307	1.116	1.116		-4.110	-6.002	-6.002	-49.413	0	0	0	0	0	4	0	-2	352.343	3.846	594.876	151.596	161.919	281.362	0.000	1040.892	2.000	4.500	0.0142072	0.0106980	0.8349794
		MOL000742	805	2023-05-31 12:44:57	2023-05-31 12:44:57					TRUE	0	MOL000742	0.4008	0.2615	1	0	45071	A(-) A(3) D(5) D(-) N(-) R(10) R(9)	0.523	0.623	0.246	1.136	1.136	1.000	-4.106	-4.368	-4.368	-42.473	0	1	0	0	0	1	1	1	311.337	1.824	511.988	243.810	90.960	177.217	0.000	935.647	1.000	4.750	0.0035554	0.0092776	0.9036082
		MOL000735	806	2023-05-31 12:44:57	2023-05-31 12:44:57					TRUE	0	MOL000735	2.0180	2.1518	-1	0	15073	A(1) A(4) D(6) D(-) N(-) R(17) R(-)	0.822	0.650	0.298	1.112	1.112	1.000	-4.106	-6.258	-6.258	-60.372	1	0	0	0	0	6	0	-2	420.461	5.796	663.513	320.961	175.893	166.658	0.000	1247.615	2.000	4.500	0.0269231	0.0095913	0.8447009
		MOL010848	807	2023-05-31 12:44:57	2023-05-31 12:44:57					TRUE	0	MOL010848	0.1975	0.1839	0	0	56090	A(4) A(-) D(8) D(-) N(17) R(-) R(19)	0.602	0.668	0.213	1.125	1.125	1.000	-4.092	-4.276	-4.276	-98.544	11	1	0	1	6	17	0	-2	631.684	5.942	940.441	382.125	409.595	148.720	0.000	1833.892	8.500	18.250	0.0192529	0.0565771	0.7704590
		MOL009327	808	2023-05-31 12:44:57	2023-05-31 12:44:57					TRUE	0	MOL009327	0.8013	0.8326	0	0	11007	A(7) A(1) D(-) D(-) N(-) R(14) R(13)	0.782	0.662	0.366	1.209	1.209	1.000	-4.072	-4.904	-4.904	-51.091	0	1	0	0	0	3	1	1	413.426	7.628	665.207	467.676	54.670	142.861	0.000	1228.780	0.000	8.750	0.0473482	0.0000000	0.8340484
		MOL007868	809	2023-05-31 12:44:57	2023-05-31 12:44:57					TRUE	0	MOL007868	0.3816	0.3513	0	0	40811	A(4) A(8) D(10) D(-) N(-) R(-) R(16)	0.818	0.670	0.282	1.118	1.118	1.000	-4.054	-4.406	-4.406	-64.349	1	0	0	0	0	11	2	-2	534.605	8.462	842.157	463.778	171.455	206.925	0.000	1595.476	1.000	11.250	0.0448757	0.0133586	0.7840890
		MOL005777	810	2023-05-31 12:44:57	2023-05-31 12:44:57					TRUE	0	MOL005777	1.4618	1.5741	-1	0	50603	A(1) A(-) D(-) D(8) N(-) R(17) R(16)	0.928	0.737	0.320	1.179	1.179	1.000	-4.049	-5.623	-5.623	-56.320	1	0	0	0	0	7	0	-2	482.532	6.788	742.137	288.381	165.209	288.547	0.000	1384.865	4.000	4.500	0.0332765	0.0121271	0.8096291
		MOL009328	811	2023-05-31 12:44:57	2023-05-31 12:44:57					TRUE	0	MOL009328	1.8623	1.9801	0	0	16068	A(3) A(2) D(-) D(5) N(-) R(11) R(-)	0.623	0.550	0.323	1.110	1.110	1.000	-3.993	-5.973	-5.973	-45.044	0	1	0	0	0	6	0	1	343.422	1.804	606.164	439.061	55.466	111.636	0.000	1101.065	1.000	5.000	0.0029546	0.0082486	0.8507141
		MOL007865	812	2023-05-31 12:44:57	2023-05-31 12:44:57					TRUE	0	MOL007865	1.3969	1.8562	-1	0	25876	A(3) A(6) D(8) D(-) N(-) R(-) R(16)	0.819	0.669	0.298	1.134	1.134		-3.971	-5.827	-5.827	-52.979	1	0	0	0	0	11	2	-2	474.550	3.462	704.353	529.037	154.669	20.648	0.000	1368.907	1.000	10.250	0.0087574	0.0145524	0.8464938
		MOL002419	813	2023-05-31 12:44:57	2023-05-31 12:44:57					TRUE	0	MOL002419	1.0648	1.1212	0	0	30242	A(1) A(2) D(4) D(3) N(-) R(9) R(-)	0.956	0.658	0.314	1.112	1.112	1.000	-3.962	-5.083	-5.083	-42.410	0	1	0	0	0	5	0	-1	271.315	3.508	508.181	143.495	168.808	195.878	0.000	887.556	4.000	3.750	0.0138657	0.0147585	0.8789081
		MOL009074	814	2023-05-31 12:44:57	2023-05-31 12:44:57					TRUE	0	MOL009074	0.2255	0.2116	-1	0	40947	A(4) A(1) D(6) D(-) N(-) R(-) R(11)	0.783	0.659	0.299	1.138	1.138		-3.921	-4.133	-4.133	-49.066	1	0	0	0	0	3	0	-2	374.349	1.086	611.483	143.257	228.768	239.458	0.000	1086.039	0.000	7.500	0.0010855	0.0000000	0.8356238
		MOL011921	815	2023-05-31 12:44:57	2023-05-31 12:44:57					TRUE	0	MOL011921	1.9006	2.0219	-1	0	36302	A(3) A(6) D(-) D(7) N(-) R(-) R(12)	0.745	0.632	0.327	1.154	1.154		-3.880	-5.902	-5.902	-52.106	0	0	0	0	0	7	3	-2	336.341	1.846	578.918	234.034	168.188	176.696	0.000	1021.487	3.000	9.550	0.0033372	0.0285724	0.8472990
		MOL008781	816	2023-05-31 12:44:57	2023-05-31 12:44:57					TRUE	0	MOL008781	0.3983	0.2550	2	0	30944	A(5) A(6) D(7) D(-) N(-) R(18) R(16)	0.647	0.519	0.310	1.126	1.126	1.000	-3.872	-4.127	-4.127	-44.108	1	2	0	0	0	12	0	1	594.706	3.189	846.207	550.197	55.365	240.645	0.000	1729.479	2.000	7.500	0.0058785	0.0125343	0.8234397
		MOL009233	817	2023-05-31 12:44:57	2023-05-31 12:44:57					TRUE	0	MOL009233	0.0000	0.0000	0	0	46006	A(6) A(3) D(-) D(12) N(-) R(-) R(20)	0.823	0.663	0.308	1.136	1.136	1.000	-3.861	-3.861	-3.861	-41.112	0	0	0	0	0	7	3	-2	596.630	8.526	792.943	568.450	167.525	56.967	0.000	1639.241	1.000	10.500	0.0443410	0.0132418	0.8479141
		MOL007870	818	2023-05-31 12:44:57	2023-05-31 12:44:57					TRUE	0	MOL007870	1.2360	1.8904	-1	0	50853	A(1) A(6) D(8) D(-) N(-) R(-) R(18)	0.876	0.698	0.280	1.122	1.122		-3.833	-5.724	-5.724	-68.834	3	0	0	0	0	14	2	-2	568.706	5.055	949.955	756.466	162.526	30.963	0.000	1838.167	1.000	10.250	0.0138998	0.0107900	0.7639272
		MOL007868	819	2023-05-31 12:44:57	2023-05-31 12:44:57					TRUE	0	MOL007868	0.5820	0.6023	-1	0	40815	A(3) A(6) D(-) D(-) N(-) R(15) R(16)	0.694	0.587	0.352	1.152	1.152	1.000	-3.832	-4.434	-4.434	-34.117	1	0	0	0	0	11	2	-2	534.605	5.335	843.424	475.428	145.280	222.716	0.000	1603.654	1.000	11.250	0.0177497	0.0133385	0.7855848
		MOL005073	820	2023-05-31 12:44:57	2023-05-31 12:44:57					TRUE	0	MOL005073	1.4400	1.6277	-1	0	20526	A(1) A(-) D(9) D(-) N(-) R(12) R(13)	0.876	0.865	0.298	1.307	1.307		-3.811	-5.439	-5.439	-53.337	0	0	0	0	0	5	2	-2	320.255	10.773	524.327	187.035	270.523	66.770	0.000	905.498	3.000	8.750	0.1281726	0.0289046	0.8632855
		MOL009136	821	2023-05-31 12:44:57	2023-05-31 12:44:57					TRUE	0	MOL009136	0.1755	0.1649	1	0	40989	A(1) A(-) D(-) D(3) N(-) R(11) R(12)	1.154	0.792	0.337	1.151	1.151		-3.791	-3.955	-3.955	-47.490	0	1	0	0	0	1	1	1	310.395	2.051	521.157	275.105	64.289	181.764	0.000	937.675	2.000	5.400	0.0044867	0.0146535	0.8889930
		MOL007863	822	2023-05-31 12:44:57	2023-05-31 12:44:57					TRUE	0	MOL007863	0.5023	0.6199	-1	0	15857	A(4) A(6) D(8) D(-) N(-) R(-) R(14)	0.853	0.692	0.276	1.122	1.122	1.000	-3.785	-4.405	-4.405	-60.127	1	0	0	0	0	9	2	-2	446.496	11.458	679.429	477.634	189.203	12.593	0.000	1338.188	1.000	10.250	0.0981038	0.0150862	0.8643688
		MOL005260	823	2023-05-31 12:44:57	2023-05-31 12:44:57					TRUE	0	MOL005260	0.0022	0.0015	1	0	40539	A(1) A(-) D(3) D(2) N(-) R(8) R(7)	1.020	0.868	0.234	1.206	1.206		-3.767	-3.769	-3.769	-31.864	0	1	0	0	0	4	0	0	256.347	2.442	497.393	239.357	102.791	155.246	0.000	869.776	3.000	3.200	0.0068589	0.0111432	0.8859383
		MOL010740	824	2023-05-31 12:44:57	2023-05-31 12:44:57					TRUE	0	MOL010740	1.7988	1.8975	-4	0	1124	A(8) A(5) D(13) D(15) N(-) R(-) R(20)	0.760	0.677	0.217	1.137	1.137		-3.757	-5.655	-5.655	-50.965	8	0	0	3	0	13	0	-2	508.348	13.449	677.334	49.325	545.697	82.311	0.000	1247.160	11.000	12.500	0.1450231	0.0612074	0.8272635
		MOL007865	825	2023-05-31 12:44:57	2023-05-31 12:44:57					TRUE	0	MOL007865	0.9623	1.2227	-1	0	25872	A(3) A(6) D(8) D(-) N(-) R(-) R(16)	0.819	0.669	0.300	1.135	1.135		-3.734	-4.957	-4.957	-49.733	1	0	0	0	0	11	2	-2	474.550	9.069	704.115	532.857	153.649	17.610	0.000	1365.825	1.000	10.250	0.0602136	0.0145573	0.8455085
		MOL004128	826	2023-05-31 12:44:57	2023-05-31 12:44:57					TRUE	0	MOL004128	1.8896	1.9998	1	0	5421	A(9) A(10) D(-) D(-) N(-) R(27) R(26)	0.431	0.626	0.331	1.249	1.249		-3.731	-5.730	-5.730	-62.595	7	2	0	0	0	13	0	2	756.891	4.614	989.064	880.350	7.194	101.520	0.000	2108.646	0.000	11.250	0.0100978	0.0000000	0.8040376
		MOL004914	827	2023-05-31 12:44:57	2023-05-31 12:44:57					TRUE	0	MOL004914	1.6036	1.8062	-1	0	20508	A(-) A(5) D(7) D(-) N(-) R(11) R(13)	0.855	0.644	0.315	1.110	1.110		-3.727	-5.533	-5.533	-43.995	0	0	0	0	0	4	0	-2	328.278	4.563	526.604	156.631	162.868	207.105	0.000	915.040	2.000	6.000	0.0227539	0.0161132	0.8655808
		MOL007864	828	2023-05-31 12:44:57	2023-05-31 12:44:57					TRUE	0	MOL007864	1.3933	1.8534	-1	0	20832	A(4) A(6) D(8) D(-) N(-) R(-) R(15)	0.812	0.681	0.323	1.174	1.174		-3.721	-5.574	-5.574	-56.326	1	0	0	0	0	10	2	-2	460.523	5.978	719.918	539.232	166.978	13.708	0.000	1403.448	1.000	10.250	0.0254624	0.0142377	0.8420663
		MOL009333	829	2023-05-31 12:44:57	2023-05-31 12:44:57					TRUE	0	MOL009333	2.2269	2.3688	0	0	41017	A(3) A(1) D(-) D(4) N(-) R(10) R(-)	0.768	0.621	0.306	1.113	1.113		-3.701	-6.069	-6.069	-54.537	0	1	0	0	0	6	0	1	329.395	4.252	597.736	359.680	105.502	132.554	0.000	1063.749	2.000	5.000	0.0169921	0.0118298	0.8431052
		MOL003598	830	2023-05-31 12:44:57	2023-05-31 12:44:57					TRUE	0	MOL003598	1.5363	1.6294	-1	0	50390	A(3) A(1) D(-) D(-) N(-) R(9) R(10)	0.792	0.679	0.347	1.203	1.203		-3.686	-5.315	-5.315	-55.655	0	0	0	0	0	4	2	-2	390.348	8.968	589.549	91.594	191.856	306.099	0.000	1067.744	1.000	7.000	0.0753271	0.0118735	0.8569520
		MOL007864	831	2023-05-31 12:44:57	2023-05-31 12:44:57					TRUE	0	MOL007864	0.5382	0.6527	-1	0	20824	A(4) A(6) D(8) D(-) N(-) R(-) R(15)	0.822	0.688	0.319	1.173	1.173	1.000	-3.662	-4.314	-4.314	-60.049	1	0	0	0	0	10	2	-2	460.523	7.639	716.683	516.732	185.157	14.794	0.000	1402.173	1.000	10.250	0.0416167	0.0143020	0.8453545
		MOL012919	832	2023-05-31 12:44:57	2023-05-31 12:44:57					TRUE	0	MOL012919	2.1870	2.3118	1	0	16444	A(1) A(4) D(6) D(-) N(-) R(17) R(18)	0.863	0.590	0.337	1.118	1.118		-3.661	-5.973	-5.973	-73.394	5	2	0	0	0	11	0	1	610.749	1.906	991.419	604.916	66.860	319.643	0.000	1880.148	2.000	8.250	0.0019316	0.0117682	0.7430806
		MOL006816	833	2023-05-31 12:44:57	2023-05-31 12:44:57					TRUE	0	MOL006816	1.9950	2.5096	-2	0	707	A(7) A(3) D(35) D(33) N(-) R(-) R(49)	0.782	0.722	0.177	1.131	1.131		-3.645	-6.155	-6.155	10000.000	15	0	0	0	0	18	9	-2	1096.783	5.105	1103.023	174.488	721.639	206.896	0.000	2360.856	16.000	28.600	0.0110373	0.1037150	0.7773683
		MOL009114	834	2023-05-31 12:44:57	2023-05-31 12:44:57					TRUE	0	MOL009114	1.8977	2.3118	-2	0	51010	A(-) A(10) D(33) D(27) N(34) R(-) R(39)	0.698	0.670	0.228	1.171	1.171		-3.641	-5.953	-5.953	-79.249	13	0	0	0	0	18	5	-2	802.566	6.448	1039.782	79.866	741.939	217.977	0.000	1973.386	13.000	20.150	0.0210693	0.0698722	0.7317524
		MOL009084	835	2023-05-31 12:44:57	2023-05-31 12:44:57					TRUE	0	MOL009084	1.4358	1.8466	-1	0	30982	A(4) A(1) D(5) D(7) N(-) R(-) R(9)	0.659	0.672	0.217	1.181	1.181		-3.615	-5.462	-5.462	-49.584	0	0	0	0	0	6	0	-2	246.219	4.971	460.097	0.000	226.946	233.151	0.000	759.994	2.000	3.000	0.0325185	0.0092212	0.8753639
		MOL001965	836	2023-05-31 12:44:57	2023-05-31 12:44:57					TRUE	0	MOL001965	1.9351	2.0381	1	0	40196	A(2) A(6) D(7) D(-) N(-) R(19) R(18)	0.980	0.647	0.347	1.121	1.121		-3.589	-5.627	-5.627	-75.492	3	2	0	0	0	11	0	1	624.775	6.834	951.030	662.989	47.155	240.885	0.000	1888.200	1.000	8.250	0.0247371	0.0086748	0.7768482
		MOL009203	837	2023-05-31 12:44:57	2023-05-31 12:44:57					TRUE	0	MOL009203	0.0000	0.0000	0	0	16044	A(8) A(5) D(-) D(-) N(-) R(17) R(18)	0.643	0.627	0.319	1.176	1.176	1.000	-3.585	-3.585	-3.585	-38.182	0	0	0	0	0	6	2	0	498.572	1.858	710.118	623.282	23.369	63.467	0.000	1432.460	0.000	6.500	0.0024098	0.0000000	0.8654115
		MOL002343	838	2023-05-31 12:44:57	2023-05-31 12:44:57					TRUE	0	MOL002343	0.1037	0.0889	2	0	15220	A(6) A(5) D(-) D(-) N(-) R(17) R(16)	0.850	0.673	0.348	1.176	1.176	1.000	-3.577	-3.666	-3.666	-38.975	2	2	0	0	0	12	0	2	622.760	4.698	823.270	592.493	2.899	227.878	0.000	1738.831	0.000	8.000	0.0126913	0.0000000	0.8494297
		MOL004232	839	2023-05-31 12:44:57	2023-05-31 12:44:57					TRUE	0	MOL004232	2.2209	2.3768	0	0	25466	A(3) A(1) D(-) D(4) N(-) R(11) R(-)	0.720	0.588	0.324	1.116	1.116		-3.552	-5.929	-5.929	-45.414	0	1	0	0	0	6	0	1	329.395	1.774	582.463	349.657	98.830	133.975	0.000	1041.811	2.000	5.000	0.0030197	0.0121399	0.8532760
		MOL000195	840	2023-05-31 12:44:57	2023-05-31 12:44:57					TRUE	0	MOL000195	1.2089	1.2855	-1	0	25021	A(-) A(4) D(6) D(-) N(15) R(16) R(-)	0.899	0.656	0.328	1.119	1.119		-3.530	-4.816	-4.816	-49.977	1	0	0	0	0	8	0	-2	410.466	2.372	725.541	449.689	129.958	145.894	0.000	1307.613	2.000	4.500	0.0043042	0.0087713	0.7970569
		MOL009205	841	2023-05-31 12:44:57	2023-05-31 12:44:57					TRUE	0	MOL009205	0.0376	0.0314	0	0	26045	A(7) A(8) D(-) D(10) N(-) R(17) R(-)	0.810	0.628	0.387	1.185	1.185	1.000	-3.530	-3.561	-3.561	-20.982	0	0	0	0	0	5	2	-1	498.529	8.804	691.061	556.510	78.083	56.469	0.000	1367.402	1.000	9.450	0.0566819	0.0136746	0.8621431
		MOL009202	842	2023-05-31 12:44:57	2023-05-31 12:44:57					TRUE	0	MOL009202	0.0000	0.0000	0	0	10996	A(8) A(5) D(-) D(-) N(-) R(17) R(18)	0.643	0.627	0.313	1.170	1.170	1.000	-3.480	-3.480	-3.480	-18.187	0	0	0	0	0	6	2	0	498.572	3.653	768.174	676.100	23.856	68.217	0.000	1489.227	0.000	6.500	0.0089627	0.0000000	0.8210059
		MOL006405	843	2023-05-31 12:44:57	2023-05-31 12:44:57					TRUE	0	MOL006405	2.0101	2.2176	0	0	15698	A(1) A(2) D(4) D(3) N(-) R(8) R(-)	0.973	0.669	0.320	1.120	1.120		-3.477	-5.695	-5.695	-43.815	0	1	0	0	0	5	0	-1	285.342	4.059	531.574	173.866	158.024	199.684	0.000	929.230	3.000	4.250	0.0177295	0.0138480	0.8663303
		MOL002511	844	2023-05-31 12:44:57	2023-05-31 12:44:57					TRUE	0	MOL002511	1.6977	1.7954	-1	0	5259	A(2) A(-) D(12) D(-) N(15) R(17) R(16)	0.944	0.777	0.320	1.244	1.244	1.000	-3.471	-5.266	-5.266	-72.217	2	0	0	0	0	7	0	-2	566.520	5.540	847.334	167.086	281.677	398.571	0.000	1580.890	2.000	7.500	0.0194157	0.0125176	0.7745422
		MOL009328	845	2023-05-31 12:44:57	2023-05-31 12:44:57					TRUE	0	MOL009328	0.0289	0.0213	1	0	16067	A(4) A(2) D(-) D(5) N(-) R(11) R(-)	0.746	0.602	0.311	1.108	1.108	1.000	-3.466	-3.487	-3.487	-45.032	0	1	0	0	0	6	0	1	343.422	3.994	606.109	421.735	34.452	149.923	0.000	1129.022	1.000	5.000	0.0141260	0.0082493	0.8651319
		MOL012601	846	2023-05-31 12:44:57	2023-05-31 12:44:57					TRUE	0	MOL012601	1.7506	1.8617	-1	0	1300	A(3) A(12) D(16) D(-) N(24) R(27) R(-)	0.831	0.658	0.259	1.124	1.124	1.000	-3.457	-5.319	-5.319	-86.223	13	0	0	0	0	18	3	-2	784.726	3.311	1156.190	316.769	362.935	476.486	0.000	2188.123	5.000	14.900	0.0050114	0.0288166	0.7049911
		MOL008642	847	2023-05-31 12:44:57	2023-05-31 12:44:57					TRUE	0	MOL008642	2.0092	2.1380	0	0	40897	A(1) A(2) D(3) D(-) N(-) R(8) R(-)	0.776	0.627	0.340	1.150	1.150	1.000	-3.435	-5.573	-5.573	-47.071	0	1	0	0	0	4	0	1	269.343	1.796	518.128	228.681	61.427	228.020	0.000	911.509	2.000	3.000	0.0035403	0.0081884	0.8774766
		MOL007381	848	2023-05-31 12:44:57	2023-05-31 12:44:57					TRUE	0	MOL007381	1.9892	2.1113	-1	0	40761	A(5) A(7) D(18) D(17) N(22) R(-) R(-)	0.862	0.612	0.307	1.110	1.110		-3.434	-5.545	-5.545	-59.828	5	0	0	0	0	15	4	-2	618.590	6.680	922.187	268.047	351.099	303.041	0.000	1713.355	6.000	16.250	0.0260459	0.0431629	0.7508927
		MOL012436	849	2023-05-31 12:44:57	2023-05-31 12:44:57					TRUE	0	MOL012436	0.0000	0.0000	0	0	16386	A(4) A(3) D(12) D(10) N(-) R(-) R(-)	0.834	0.610	0.390	1.161	1.161	1.000	-3.421	-3.421	-3.421	-44.070	0	0	0	0	0	6	1	-2	412.522	8.302	595.858	409.671	186.187	0.000	0.000	1183.194	5.000	7.650	0.0582488	0.0287081	0.9079452
		MOL006185	850	2023-05-31 12:44:57	2023-05-31 12:44:57					TRUE	0	MOL006185	2.2009	2.2916	-3	0	40628	A(5) A(9) D(10) D(-) N(-) R(23) R(22)	0.486	0.464	0.286	1.116	1.116	1.000	-3.409	-5.700	-5.700	-38.364	3	0	0	0	0	19	0	-2	654.710	7.101	942.576	700.157	194.899	47.520	0.000	1858.569	3.000	8.750	0.0271275	0.0160788	0.7755941
		MOL005090	851	2023-05-31 12:44:57	2023-05-31 12:44:57					TRUE	0	MOL005090	1.9898	2.1178	-1	0	45522	A(3) A(6) D(-) D(8) N(-) R(-) R(11)	0.771	0.624	0.394	1.202	1.202		-3.392	-5.510	-5.510	-45.317	0	0	0	0	0	6	3	-2	334.325	3.363	536.030	206.515	178.885	150.630	0.000	957.810	3.000	5.750	0.0118112	0.0185797	0.8766554
		MOL008473	852	2023-05-31 12:44:57	2023-05-31 12:44:57					TRUE	0	MOL008473	1.9386	2.0627	0	0	20903	A(1) A(3) D(5) D(-) N(-) R(-) R(10)	0.848	0.612	0.360	1.127	1.127		-3.374	-5.437	-5.437	-44.836	0	1	0	0	0	4	1	1	384.474	6.116	676.349	410.976	108.676	156.696	0.000	1224.268	1.000	8.200	0.0305549	0.0121239	0.8182992
		MOL004990	853	2023-05-31 12:44:57	2023-05-31 12:44:57					TRUE	0	MOL004990	2.1887	2.3256	-1	0	30492	A(-) A(5) D(7) D(-) N(-) R(10) R(12)	0.924	0.651	0.359	1.134	1.134	1.000	-3.371	-5.697	-5.697	-46.639	0	0	0	0	0	5	0	-2	300.267	8.187	528.343	92.519	205.166	230.659	0.000	894.502	3.000	5.500	0.0749396	0.0180305	0.8497731
		MOL012788	854	2023-05-31 12:44:57	2023-05-31 12:44:57					TRUE	0	MOL012788	1.8045	1.9211	-1	0	31359	A(5) A(-) D(17) D(15) N(19) R(22) R(-)	0.950	0.874	0.257	1.275	1.275	1.000	-3.351	-5.272	-5.272	-89.473	5	0	0	0	0	14	2	-2	594.528	6.215	864.267	110.558	360.224	393.486	0.000	1622.766	6.000	14.050	0.0238011	0.0398202	0.7727177
		MOL005872	855	2023-05-31 12:44:57	2023-05-31 12:44:57					TRUE	0	MOL005872	1.1433	1.2725	-2	0	45597	A(-) A(4) D(14) D(16) N(19) R(22) R(21)	1.080	0.660	0.424	1.169	1.169		-3.280	-4.553	-4.553	-66.514	4	0	0	1	0	10	2	-2	486.302	4.634	641.838	0.000	500.707	141.131	0.000	1150.188	7.000	11.750	0.0186675	0.0484352	0.8271525
		MOL008794	856	2023-05-31 12:44:57	2023-05-31 12:44:57					TRUE	0	MOL008794	1.8608	1.9897	0	0	35965	A(6) A(3) D(-) D(7) N(-) R(17) R(16)	0.702	0.497	0.342	1.111	1.111	1.000	-3.279	-5.269	-5.269	-74.772	3	1	0	0	0	11	0	1	640.775	11.821	986.787	661.254	84.767	240.766	0.000	1921.588	1.000	9.250	0.0727213	0.0093739	0.7574984
		MOL006178	857	2023-05-31 12:44:57	2023-05-31 12:44:57					TRUE	0	MOL006178	1.7542	1.8665	-3	0	5634	A(5) A(3) D(6) D(8) N(-) R(-) R(14)	0.704	0.614	0.244	1.129	1.129		-3.268	-5.135	-5.135	-42.541	4	0	0	2	0	9	0	-2	338.227	7.760	515.373	0.000	401.239	114.134	0.000	886.642	7.000	8.250	0.0679118	0.0423527	0.8660485
		MOL012235	858	2023-05-31 12:44:57	2023-05-31 12:44:57					TRUE	0	MOL012235	0.0058	0.0042	1	0	16370	A(1) A(2) D(6) D(5) N(-) R(-) R(-)	0.769	0.635	0.324	1.145	1.145		-3.258	-3.262	-3.262	-43.713	1	1	0	0	0	8	1	1	301.425	2.399	562.329	471.083	91.246	0.000	0.000	1032.845	2.000	6.900	0.0055738	0.0173530	0.8787488
		MOL003373	859	2023-05-31 12:44:57	2023-05-31 12:44:57					TRUE	0	MOL003373	0.1038	0.0890	2	0	25385	A(5) A(6) D(-) D(-) N(-) R(18) R(19)	0.679	0.631	0.279	1.127	1.127	1.000	-3.257	-3.346	-3.346	-48.591	2	2	0	0	0	12	0	2	622.760	3.944	818.851	591.081	6.581	221.189	0.000	1744.857	0.000	8.000	0.0089141	0.0000000	0.8559865
		MOL009031	860	2023-05-31 12:44:57	2023-05-31 12:44:57					TRUE	0	MOL009031	1.9256	2.2769	0	0	5923	A(2) A(3) D(-) D(4) N(-) R(10) R(-)	0.686	0.631	0.299	1.145	1.145		-3.207	-5.484	-5.484	-48.198	0	1	0	0	0	5	0	1	324.422	1.884	574.399	329.000	65.992	179.407	0.000	1047.025	1.000	5.450	0.0033892	0.0094882	0.8681395
		MOL012249	861	2023-05-31 12:44:57	2023-05-31 12:44:57					TRUE	0	MOL012249	1.9684	2.0936	-1	0	21325	A(-) A(5) D(6) D(-) N(-) R(10) R(12)	0.933	0.645	0.367	1.132	1.132	1.000	-3.184	-5.278	-5.278	-44.011	0	0	0	0	0	4	0	-1	314.294	5.446	542.675	169.802	135.013	237.860	0.000	946.064	2.000	5.500	0.0313515	0.0143330	0.8588267
		MOL007863	862	2023-05-31 12:44:57	2023-05-31 12:44:57					TRUE	0	MOL007863	1.3526	1.8389	-1	0	15867	A(3) A(6) D(8) D(-) N(-) R(-) R(14)	0.816	0.678	0.266	1.112	1.112		-3.179	-5.018	-5.018	-58.802	1	0	0	0	0	9	2	-2	446.496	6.102	670.535	494.291	162.105	14.139	0.000	1281.841	1.000	10.250	0.0290435	0.0152863	0.8510727
		MOL005564	863	2023-05-31 12:44:57	2023-05-31 12:44:57					TRUE	0	MOL005564	1.0456	1.4651	-3	0	15592	A(7) A(-) D(30) D(20) N(32) R(-) R(37)	0.733	0.682	0.290	1.229	1.229		-3.177	-4.642	-4.642	-67.532	11	0	0	0	0	20	4	-2	786.566	10.442	987.780	76.284	710.576	200.920	0.000	1935.337	14.000	20.900	0.0563357	0.0791681	0.7603425
		MOL009186	864	2023-05-31 12:44:57	2023-05-31 12:44:57					TRUE	0	MOL009186	0.4693	1.8281	-1	0	51022	A(2) A(4) D(14) D(11) N(-) R(21) R(22)	0.809	0.630	0.346	1.246	1.246		-3.163	-4.991	-4.991	-43.529	3	0	0	0	0	7	1	-2	544.514	0.871	693.258	72.292	310.050	310.917	0.000	1377.112	7.000	9.400	0.0005513	0.0358742	0.8634746
		MOL008825	865	2023-05-31 12:44:57	2023-05-31 12:44:57					TRUE	0	MOL008825	1.8721	1.9842	1	0	10946	A(4) A(8) D(-) D(-) N(-) R(21) R(20)	0.703	0.622	0.279	1.111	1.111		-3.135	-5.119	-5.119	-80.955	10	2	0	0	0	11	1	2	682.812	5.798	1135.398	819.036	7.689	308.674	0.000	2120.098	0.000	9.750	0.0158538	0.0000000	0.7029440
		MOL006679	866	2023-05-31 12:44:57	2023-05-31 12:44:57					TRUE	0	MOL006679	1.8438	1.8290	2	0	35732	A(4) A(-) D(9) D(-) N(28) R(33) R(32)	0.836	0.729	0.265	1.198	1.198	1.000	-3.129	-4.958	-4.958	-105.185	16	0	1	1	6	22	1	-2	1063.184	16.292	1326.318	657.555	491.780	176.983	0.000	2847.549	9.000	21.500	0.0932154	0.0486309	0.7325403
		MOL007864	867	2023-05-31 12:44:57	2023-05-31 12:44:57					TRUE	0	MOL007864	1.3933	1.8534	-1	0	20835	A(4) A(1) D(8) D(-) N(-) R(-) R(15)	0.741	0.686	0.250	1.132	1.132		-3.125	-4.978	-4.978	-56.354	1	0	0	0	0	10	2	-2	460.523	3.220	775.753	583.151	174.322	18.280	0.000	1444.604	1.000	10.250	0.0071754	0.0132130	0.7966623
		MOL006973	868	2023-05-31 12:44:57	2023-05-31 12:44:57					TRUE	0	MOL006973	0.1045	0.0896	2	0	40716	A(6) A(1) D(-) D(-) N(-) R(15) R(14)	0.818	0.644	0.306	1.117	1.117	1.000	-3.069	-3.159	-3.159	-48.343	1	2	0	0	0	10	1	2	606.717	4.152	780.850	489.389	27.227	264.234	0.000	1647.426	0.000	8.000	0.0104657	0.0000000	0.8639091
		MOL008783	869	2023-05-31 12:44:57	2023-05-31 12:44:57					TRUE	0	MOL008783	0.1111	0.0957	2	0	40908	A(2) A(6) D(-) D(-) N(-) R(19) R(18)	0.554	0.628	0.273	1.160	1.160	1.000	-3.035	-3.131	-3.131	10000.000	2	2	0	0	0	12	0	2	622.760	4.749	804.970	603.893	4.809	196.267	0.000	1724.447	0.000	8.000	0.0130795	0.0000000	0.8639435
		MOL009168	870	2023-05-31 12:44:57	2023-05-31 12:44:57					TRUE	0	MOL009168	1.5673	1.6407	1	0	21019	A(5) A(1) D(-) D(6) N(-) R(17) R(15)	0.695	0.657	0.343	1.275	1.275	1.000	-3.035	-4.675	-4.675	-66.870	4	2	0	0	0	11	0	1	610.749	6.019	973.408	596.173	70.620	306.615	0.000	1886.514	2.000	8.250	0.0192062	0.0119860	0.7585374
		MOL010740	871	2023-05-31 12:44:57	2023-05-31 12:44:57					TRUE	0	MOL010740	2.4643	2.3482	-4	0	1125	A(-) A(5) D(13) D(9) N(-) R(20) R(21)	0.606	0.512	0.286	1.114	1.114		-3.001	-5.349	-5.349	-52.322	6	0	0	3	0	13	0	-2	508.348	12.176	653.291	43.678	532.427	77.186	0.000	1234.708	11.000	12.500	0.1200759	0.0634599	0.8519901
		MOL006225	872	2023-05-31 12:44:57	2023-05-31 12:44:57					TRUE	0	MOL006225	0.9506	0.9948	-1	0	50661	A(2) A(3) D(4) D(-) N(-) R(7) R(-)	0.762	0.695	0.237	1.120	1.120		-2.999	-3.994	-3.994	-27.281	0	0	0	0	0	6	1	-2	206.198	4.344	455.724	97.308	158.330	200.087	0.000	729.017	2.000	4.000	0.0258802	0.0124129	0.8595834
		MOL006218	873	2023-05-31 12:44:57	2023-05-31 12:44:57					TRUE	0	MOL006218	1.2425	1.3115	-1	0	20626	A(2) A(3) D(4) D(-) N(-) R(6) R(-)	0.823	0.719	0.238	1.121	1.121		-2.990	-4.302	-4.302	-30.699	0	0	0	0	0	5	1	-2	194.187	5.659	436.449	121.758	166.114	148.577	0.000	688.427	2.000	3.500	0.0465250	0.0113410	0.8639141
		MOL009227	874	2023-05-31 12:44:57	2023-05-31 12:44:57					TRUE	0	MOL009227	0.0000	0.0000	0	0	16046	A(9) A(3) D(-) D(-) N(-) R(17) R(18)	0.646	0.624	0.310	1.163	1.163	1.000	-2.976	-2.976	-2.976	-35.284	0	0	0	0	0	5	3	-1	498.529	1.890	696.233	570.483	41.219	84.531	0.000	1370.664	1.000	8.200	0.0026051	0.0117777	0.8570996
		MOL013368	875	2023-05-31 12:44:57	2023-05-31 12:44:57					TRUE	0	MOL013368	0.1096	0.0943	2	0	1380	A(1) A(2) D(-) D(-) N(-) R(17) R(18)	0.744	0.648	0.283	1.126	1.126	1.000	-2.955	-3.049	-3.049	-46.140	2	2	0	0	0	9	0	2	620.744	4.280	811.479	615.171	4.860	191.449	0.000	1685.383	0.000	8.000	0.0108684	0.0000000	0.8440213
		MOL006987	876	2023-05-31 12:44:57	2023-05-31 12:44:57					TRUE	0	MOL006987	0.1532	0.1226	2	0	50756	A(5) A(4) D(-) D(7) N(-) R(15) R(14)	0.763	0.551	0.345	1.138	1.138	1.000	-2.941	-3.063	-3.063	10000.000	1	2	0	0	0	10	1	1	592.690	4.524	764.541	464.682	51.116	248.743	0.000	1609.576	1.000	8.000	0.0127177	0.0104638	0.8687704
		MOL008961	877	2023-05-31 12:44:57	2023-05-31 12:44:57					TRUE	0	MOL008961	0.0000	0.0000	0	0	25988	A(3) A(7) D(-) D(-) N(-) R(17) R(15)	0.626	0.610	0.280	1.126	1.126	1.000	-2.925	-2.925	-2.925	-22.126	2	0	0	0	0	6	1	-2	492.568	3.781	701.490	520.665	0.000	180.825	0.000	1409.716	0.000	5.250	0.0101395	0.0000000	0.8667579
		MOL002330	878	2023-05-31 12:44:57	2023-05-31 12:44:57					TRUE	0	MOL002330	0.1037	0.0889	2	0	15217	A(5) A(4) D(-) D(-) N(-) R(20) R(17)	0.716	0.619	0.327	1.150	1.150	1.000	-2.869	-2.958	-2.958	-45.193	1	2	0	0	0	12	0	2	622.760	4.973	876.556	646.287	7.218	223.052	0.000	1795.886	0.000	8.000	0.0137708	0.0000000	0.8151505
		MOL006787	879	2023-05-31 12:44:57	2023-05-31 12:44:57					TRUE	0	MOL006787	2.3203	2.3616	-3	0	35749	A(2) A(1) D(-) D(20) N(26) R(27) R(-)	0.994	0.688	0.302	1.109	1.109		-2.867	-5.229	-5.229	-48.279	8	0	0	0	0	13	6	-2	650.459	12.861	836.495	86.614	592.471	157.411	0.000	1585.602	10.000	19.850	0.1043141	0.0750407	0.7861358
		MOL007865	880	2023-05-31 12:44:57	2023-05-31 12:44:57					TRUE	0	MOL007865	0.5405	0.6554	-1	0	25866	A(4) A(1) D(8) D(-) N(-) R(-) R(16)	0.743	0.658	0.282	1.136	1.136	1.000	-2.825	-3.481	-3.481	-58.600	1	0	0	0	0	11	2	-2	474.550	8.804	733.743	550.052	173.194	10.498	0.000	1408.416	1.000	10.250	0.0550312	0.0139695	0.8281487
		MOL001550	881	2023-05-31 12:44:57	2023-05-31 12:44:57					TRUE	0	MOL001550	1.3070	1.3814	0	0	40150	A(2) A(1) D(-) D(7) N(-) R(-) R(15)	0.448	0.617	0.242	1.146	1.146		-2.823	-4.205	-4.205	-58.428	1	1	0	0	3	10	0	0	631.814	8.997	914.573	533.306	65.585	315.682	0.000	1881.729	2.250	12.500	0.0430201	0.0205014	0.8059686
		MOL011833	882	2023-05-31 12:44:57	2023-05-31 12:44:57					TRUE	0	MOL011833	0.7948	0.8185	-2	0	26280	A(2) A(8) D(14) D(-) N(20) R(23) R(-)	0.758	0.716	0.233	1.193	1.193	1.000	-2.810	-3.629	-3.629	-108.668	13	0	0	1	0	19	2	-2	730.634	10.095	1091.729	175.689	527.379	388.660	0.000	2079.369	8.000	13.750	0.0490136	0.0356232	0.7216690
		MOL007862	883	2023-05-31 12:44:57	2023-05-31 12:44:57					TRUE	0	MOL007862	1.5322	1.8101	-1	0	10848	A(5) A(7) D(8) D(-) N(-) R(-) R(15)	0.831	0.696	0.275	1.133	1.133		-2.799	-4.610	-4.610	-55.752	0	0	0	0	0	8	2	-2	498.572	7.841	758.337	535.485	148.252	74.601	0.000	1503.706	1.000	11.250	0.0408839	0.0148351	0.8370370
		MOL009231	884	2023-05-31 12:44:57	2023-05-31 12:44:57					TRUE	0	MOL009231	0.0000	0.0000	0	0	36041	A(11) A(3) D(-) D(12) N(-) R(18) R(-)	0.704	0.584	0.319	1.112	1.112	1.000	-2.672	-2.672	-2.672	-43.938	0	0	0	0	0	6	3	-1	578.571	11.024	723.168	387.855	119.771	215.543	0.000	1493.900	1.000	10.500	0.0813490	0.0145194	0.8739237
		MOL003854	885	2023-05-31 12:44:57	2023-05-31 12:44:57					TRUE	0	MOL003854	1.2573	1.3276	-1	0	45385	A(-) A(-) D(5) D(6) N(-) R(18) R(21)	0.690	0.869	0.300	1.384	1.384		-2.656	-3.983	-3.983	-55.088	4	0	0	0	0	3	0	-1	556.660	2.699	862.364	429.548	89.647	343.170	0.000	1634.653	4.000	3.000	0.0044547	0.0069576	0.7782002
		MOL007862	886	2023-05-31 12:44:57	2023-05-31 12:44:57					TRUE	0	MOL007862	0.7254	0.7758	-1	0	10845	A(5) A(2) D(8) D(-) N(-) R(-) R(15)	0.803	0.696	0.239	1.107	1.107	1.000	-2.652	-3.428	-3.428	-63.474	0	0	0	0	0	8	2	-2	498.572	6.142	770.943	536.564	164.469	69.910	0.000	1488.777	1.000	11.250	0.0253381	0.0145925	0.8178915
		MOL008094	887	2023-05-31 12:44:57	2023-05-31 12:44:57					TRUE	0	MOL008094	0.0001	0.0000	0	0	840	A(1) A(10) D(16) D(13) N(-) R(-) R(-)	0.651	0.674	0.355	1.256	1.256	1.000	-2.640	-2.640	-2.640	10000.000	1	0	0	0	0	8	2	-2	538.547	6.657	695.172	397.714	282.765	14.694	0.000	1401.642	2.000	12.650	0.0316136	0.0257344	0.8712929
		MOL009798	888	2023-05-31 12:44:57	2023-05-31 12:44:57					TRUE	0	MOL009798	0.0000	0.0000	0	0	11057	A(2) A(1) D(-) D(9) N(-) R(-) R(12)	0.613	0.689	0.206	1.135	1.135	1.000	-2.551	-2.551	-2.551	10000.000	0	0	0	0	0	4	3	-1	392.405	9.700	550.571	272.776	162.844	114.951	0.000	1059.126	2.000	10.900	0.0888361	0.0279981	0.9126758
		MOL008825	889	2023-05-31 12:44:57	2023-05-31 12:44:57					TRUE	0	MOL008825	1.8635	1.9750	1	0	10945	A(5) A(8) D(-) D(-) N(-) R(21) R(20)	0.731	0.640	0.323	1.163	1.163	1.000	-2.545	-4.520	-4.520	-80.884	10	2	0	0	0	11	1	2	682.812	4.528	1090.269	873.286	8.320	208.663	0.000	2058.767	0.000	9.750	0.0099580	0.0000000	0.7178545
		MOL007307	890	2023-05-31 12:44:57	2023-05-31 12:44:57					TRUE	0	MOL007307	2.3064	2.4348	-2	0	30791	A(8) A(3) D(11) D(12) N(-) R(16) R(17)	0.890	0.592	0.305	1.113	1.113	1.000	-2.513	-4.948	-4.948	-59.942	2	0	0	0	0	10	1	-2	464.384	8.402	726.731	32.483	350.266	343.982	0.000	1296.404	5.000	8.500	0.0544488	0.0261535	0.7911976
		MOL008826	891	2023-05-31 12:44:57	2023-05-31 12:44:57					TRUE	0	MOL008826	0.5803	0.4317	1	0	15960	A(8) A(6) D(-) D(-) N(-) R(19) R(17)	0.383	0.486	0.326	1.114	1.114	1.000	-2.504	-2.936	-2.936	10000.000	1	1	0	0	0	13	0	1	622.716	4.470	804.877	551.728	55.571	197.577	0.000	1699.736	1.000	7.750	0.0117532	0.0096288	0.8557695
		MOL009114	892	2023-05-31 12:44:57	2023-05-31 12:44:57					TRUE	0	MOL009114	1.4268	1.8116	-2	0	51005	A(4) A(21) D(32) D(27) N(-) R(-) R(39)	0.664	0.560	0.281	1.130	1.130		-2.499	-4.311	-4.311	-91.219	14	0	0	0	0	18	5	-2	802.566	13.539	1021.204	70.918	735.777	214.508	0.000	1953.343	13.000	20.150	0.0938432	0.0711433	0.7400111
		MOL007863	893	2023-05-31 12:44:57	2023-05-31 12:44:57					TRUE	0	MOL007863	0.5023	0.6199	-1	0	15860	A(4) A(1) D(8) D(-) N(-) R(-) R(14)	0.775	0.672	0.284	1.139	1.139	1.000	-2.468	-3.088	-3.088	-41.000	1	0	0	0	0	9	2	-2	446.496	3.085	734.236	528.454	188.419	17.362	0.000	1396.069	1.000	10.250	0.0068150	0.0139601	0.8227494
		MOL011520	894	2023-05-31 12:44:57	2023-05-31 12:44:57					TRUE	0	MOL011520	1.5116	1.6026	0	0	16302	A(7) A(10) D(-) D(12) N(-) R(-) R(20)	0.871	0.626	0.357	1.129	1.129		-2.464	-4.066	-4.066	-33.436	0	1	0	0	0	10	2	1	615.719	2.686	787.250	538.715	81.957	166.579	0.000	1639.547	2.000	15.250	0.0044000	0.0273950	0.8541514
		MOL006218	895	2023-05-31 12:44:57	2023-05-31 12:44:57					TRUE	0	MOL006218	0.0813	0.0686	0	0	20625	A(2) A(3) D(5) D(-) N(-) R(7) R(-)	0.816	0.716	0.241	1.124	1.124		-2.455	-2.523	-2.523	-36.087	0	0	0	0	0	5	1	-2	194.187	5.482	425.979	97.265	187.990	140.725	0.000	675.846	2.000	3.500	0.0444695	0.0116197	0.8743290
		MOL008784	896	2023-05-31 12:44:57	2023-05-31 12:44:57					TRUE	0	MOL008784	0.0960	0.0818	2	0	45941	A(5) A(6) D(-) D(-) N(-) R(17) R(18)	0.497	0.600	0.304	1.178	1.178	1.000	-2.420	-2.502	-2.502	-38.622	1	2	0	0	0	12	0	2	622.760	1.179	796.700	588.076	9.378	199.245	0.000	1705.177	0.000	8.000	0.0008157	0.0000000	0.8663968
		MOL003849	897	2023-05-31 12:44:57	2023-05-31 12:44:57					TRUE	0	MOL003849	1.0187	1.5348	-2	0	20388	A(-) A(5) D(8) D(-) N(-) R(16) R(17)	0.876	0.684	0.308	1.135	1.135		-2.413	-3.948	-3.948	-57.715	0	0	0	0	0	10	0	-2	470.518	8.568	754.681	503.474	154.414	96.793	0.000	1428.273	1.000	5.500	0.0513938	0.0072878	0.8127229
		MOL003421	898	2023-05-31 12:44:57	2023-05-31 12:44:57					TRUE	0	MOL003421	4.2114	1.1529	2	0	20339	A(6) A(5) D(-) D(-) N(-) R(18) R(17)	0.439	0.595	0.330	1.214	1.214	1.000	-2.406	-3.559	-3.559	-55.472	0	1	0	0	0	9	0	1	576.648	4.975	754.890	464.914	31.963	258.013	0.000	1543.990	1.000	6.250	0.0160331	0.0082794	0.8558110
		MOL008826	899	2023-05-31 12:44:57	2023-05-31 12:44:57					TRUE	0	MOL008826	4.4684	1.2911	2	0	15962	A(3) A(5) D(-) D(-) N(-) R(19) R(17)	0.687	0.607	0.306	1.128	1.128	1.000	-2.391	-3.682	-3.682	-40.901	1	1	0	0	0	13	0	1	622.716	5.805	811.768	580.102	47.239	184.427	0.000	1704.500	1.000	7.750	0.0197710	0.0095471	0.8500892
		MOL003421	900	2023-05-31 12:44:57	2023-05-31 12:44:57					TRUE	0	MOL003421	0.3234	0.1639	1	0	20338	A(6) A(7) D(-) D(-) N(-) R(19) R(20)	0.299	0.597	0.289	1.204	1.204	1.000	-2.390	-2.554	-2.554	10000.000	0	1	0	0	0	9	0	1	576.648	3.205	795.053	489.813	36.081	269.159	0.000	1596.035	1.000	6.250	0.0064350	0.0078611	0.8307377
		MOL011117	901	2023-05-31 12:44:57	2023-05-31 12:44:57					TRUE	0	MOL011117	2.2189	2.3637	-1	0	46236	A(1) A(6) D(-) D(-) N(-) R(9) R(12)	0.697	0.644	0.345	1.201	1.201		-2.376	-4.740	-4.740	-47.013	1	0	0	0	0	4	2	-2	352.300	14.124	574.043	92.683	183.062	298.298	0.000	1002.595	1.000	7.000	0.1989779	0.0121942	0.8439255
		MOL010157	902	2023-05-31 12:44:57	2023-05-31 12:44:57					TRUE	0	MOL010157	1.4423	1.5424	-1	0	56011	A(6) A(10) D(11) D(12) N(-) R(17) R(-)	0.948	0.748	0.323	1.217	1.217		-2.375	-3.918	-3.918	-54.222	0	0	0	0	0	7	0	-2	422.345	7.946	692.717	392.599	192.752	107.367	0.000	1224.195	1.000	9.000	0.0515701	0.0129923	0.7989309
		MOL009171	903	2023-05-31 12:44:57	2023-05-31 12:44:57					TRUE	0	MOL009171	1.6154	1.6966	1	0	36034	A(4) A(5) D(-) D(-) N(-) R(17) R(15)	0.499	0.614	0.309	1.197	1.197	1.000	-2.283	-3.980	-3.980	-61.686	1	2	0	0	0	11	0	1	624.775	5.259	894.590	636.724	25.205	232.662	0.000	1834.844	1.000	8.250	0.0150718	0.0092221	0.8102274
		MOL002562	904	2023-05-31 12:44:57	2023-05-31 12:44:57					TRUE	0	MOL002562	2.1172	2.2524	0	0	20249	A(1) A(2) D(3) D(-) N(-) R(8) R(-)	0.816	0.637	0.362	1.167	1.167		-2.282	-4.535	-4.535	-47.528	0	1	0	0	0	5	0	1	299.369	1.704	539.485	259.713	111.476	168.296	0.000	957.086	2.000	4.250	0.0030343	0.0111410	0.8706021
		MOL008485	905	2023-05-31 12:44:57	2023-05-31 12:44:57					TRUE	0	MOL008485	0.0425	0.0356	0	0	15926	A(1) A(-) D(5) D(-) N(-) R(16) R(17)	0.775	0.873	0.238	1.294	1.294		-2.228	-2.264	-2.264	-62.844	1	0	0	1	0	9	1	-2	556.657	4.419	866.168	461.302	115.803	289.062	0.000	1671.705	2.000	8.400	0.0116803	0.0137149	0.7864473
		MOL008781	906	2023-05-31 12:44:57	2023-05-31 12:44:57					TRUE	0	MOL008781	1.4507	1.1558	1	0	30946	A(5) A(6) D(7) D(-) N(-) R(18) R(16)	0.795	0.574	0.323	1.123	1.123		-2.222	-3.377	-3.377	-40.750	1	2	0	0	0	12	0	1	594.706	3.028	817.527	507.724	43.040	266.762	0.000	1680.535	2.000	7.500	0.0054551	0.0129740	0.8361706
		MOL002355	907	2023-05-31 12:44:57	2023-05-31 12:44:57					TRUE	0	MOL002355	1.3279	1.3911	1	0	10239	A(3) A(5) D(-) D(-) N(-) R(16) R(15)	0.463	0.576	0.302	1.162	1.162	1.000	-2.221	-3.612	-3.612	-47.316	1	2	0	0	0	13	0	2	622.760	3.758	822.486	586.619	10.953	224.914	0.000	1728.334	1.000	8.250	0.0081703	0.0100306	0.8468146
		MOL003628	908	2023-05-31 12:44:57	2023-05-31 12:44:57					TRUE	0	MOL003628	1.8117	1.8989	-1	0	20363	A(15) A(14) D(21) D(24) N(-) R(30) R(-)	1.036	0.721	0.301	1.117	1.117		-2.127	-4.026	-4.026	-90.947	9	0	0	0	0	18	4	-2	636.476	4.784	868.331	84.922	578.840	204.569	0.000	1650.201	11.000	17.850	0.0138717	0.0681788	0.7777460
		MOL009184	909	2023-05-31 12:44:57	2023-05-31 12:44:57					TRUE	0	MOL009184	2.3435	1.7074	-2	0	40999	A(1) A(3) D(11) D(-) N(-) R(18) R(19)	0.781	0.648	0.379	1.260	1.260	1.000	-2.016	-3.724	-3.724	-53.577	1	0	0	0	0	6	0	-2	542.498	4.888	710.623	72.567	303.929	334.127	0.000	1373.977	6.000	9.450	0.0173862	0.0325738	0.8410953
		MOL006179	910	2023-05-31 12:44:57	2023-05-31 12:44:57					TRUE	0	MOL006179	0.1443	0.1243	-3	0	10642	A(2) A(1) D(9) D(7) N(-) R(-) R(15)	0.660	0.673	0.177	1.141	1.141		-2.005	-2.129	-2.129	-1.284	5	0	0	2	0	9	0	-2	338.227	13.149	499.653	0.000	412.081	87.572	0.000	870.142	8.000	8.500	0.1987012	0.0481166	0.8821778
		MOL008829	911	2023-05-31 12:44:57	2023-05-31 12:44:57					TRUE	0	MOL008829	0.1053	0.0904	2	0	30956	A(7) A(2) D(-) D(-) N(-) R(19) R(18)	0.659	0.658	0.311	1.194	1.194	1.000	-2.000	-2.090	-2.090	-45.538	2	2	0	0	0	13	0	2	652.786	5.469	870.850	643.165	6.736	220.950	0.000	1844.405	0.000	8.750	0.0162178	0.0000000	0.8352035
		MOL006981	912	2023-05-31 12:44:57	2023-05-31 12:44:57					TRUE	0	MOL006981	1.9096	2.0185	1	0	20716	A(5) A(4) D(-) D(-) N(-) R(14) R(15)	0.354	0.623	0.320	1.251	1.251		-1.994	-4.012	-4.012	-49.597	1	2	0	0	0	8	0	2	562.664	4.061	826.916	529.203	13.696	284.018	0.000	1630.984	1.000	6.500	0.0101094	0.0078605	0.8103448
		MOL003373	913	2023-05-31 12:44:57	2023-05-31 12:44:57					TRUE	0	MOL003373	1.5776	1.6617	1	0	25387	A(2) A(5) D(-) D(-) N(-) R(17) R(16)	0.764	0.674	0.308	1.170	1.170		-1.975	-3.637	-3.637	-38.017	2	2	0	0	0	12	0	2	622.760	3.338	848.498	664.720	5.174	178.604	0.000	1777.950	0.000	8.000	0.0062672	0.0000000	0.8364900
		MOL006817	914	2023-05-31 12:44:57	2023-05-31 12:44:57					TRUE	0	MOL006817	1.7801	2.1824	-2	0	5697	A(4) A(12) D(23) D(-) N(32) R(34) R(-)	0.887	0.696	0.292	1.166	1.166		-1.935	-4.118	-4.118	-80.058	11	0	0	0	0	17	5	-2	786.566	10.620	913.629	68.518	628.083	217.028	0.000	1853.618	13.000	20.400	0.0608504	0.0805067	0.7987463
		MOL008616	915	2023-05-31 12:44:57	2023-05-31 12:44:57					TRUE	0	MOL008616	0.0505	0.0428	1	0	40893	A(4) A(5) D(7) D(-) N(-) R(19) R(16)	0.801	0.680	0.312	1.215	1.215	1.000	-1.935	-1.977	-1.977	-53.832
		MOL007863	916	2023-05-31 12:44:57	2023-05-31 12:44:57					TRUE	0	MOL007863	1.3526	1.8389	-1	0	15865	A(4) A(6) D(8) D(-) N(-) R(-) R(14)	0.875	0.684	0.314	1.142	1.142		-1.925	-3.763	-3.763	-52.974	1	0	0	0	0	9	2	-2	446.496	6.068	731.557	537.143	177.317	17.096	0.000	1388.578	1.000	10.250	0.0265134	0.0140112	0.8228052
		MOL006981	917	2023-05-31 12:44:57	2023-05-31 12:44:57					TRUE	0	MOL006981	1.3782	1.4513	1	0	20715	A(5) A(4) D(-) D(-) N(-) R(14) R(15)	0.355	0.515	0.356	1.179	1.179	1.000	-1.902	-3.353	-3.353	-37.796	1	2	0	0	0	8	0	2	562.664	3.283	765.580	483.469	26.202	255.908	0.000	1552.320	1.000	6.500	0.0069444	0.0084903	0.8468937
		MOL007864	918	2023-05-31 12:44:57	2023-05-31 12:44:57					TRUE	0	MOL007864	1.3933	1.8534	-1	0	20834	A(4) A(6) D(8) D(-) N(-) R(-) R(15)	0.840	0.695	0.335	1.189	1.189		-1.840	-3.693	-3.693	-69.343	1	0	0	0	0	10	2	-2	460.523	5.128	688.751	502.582	175.835	10.334	0.000	1358.483	1.000	10.250	0.0193609	0.0148820	0.8612693
		MOL012926	919	2023-05-31 12:44:57	2023-05-31 12:44:57					TRUE	0	MOL012926	2.4040	2.5613	-1	0	51396	A(2) A(3) D(4) D(5) N(-) R(7) R(-)	0.978	0.712	0.278	1.118	1.118	1.000	-1.743	-4.305	-4.305	-40.777	0	0	0	0	0	3	0	-2	206.201	3.728	411.479	47.274	207.636	156.570	0.000	660.102	3.000	4.250	0.0210575	0.0178896	0.8910272
		MOL002352	920	2023-05-31 12:44:57	2023-05-31 12:44:57					TRUE	0	MOL002352	1.6511	1.7256	1	0	55227	A(5) A(1) D(-) D(-) N(-) R(16) R(15)	0.702	0.599	0.349	1.158	1.158		-1.660	-3.385	-3.385	-42.436	1	2	0	0	0	12	0	1	608.733	2.943	853.327	525.905	59.069	268.353	0.000	1765.202	1.000	8.000	0.0049075	0.0093751	0.8277753
		MOL006987	921	2023-05-31 12:44:57	2023-05-31 12:44:57					TRUE	0	MOL006987	1.5502	1.6473	1	0	50758	A(1) A(5) D(7) D(-) N(-) R(16) R(17)	0.540	0.544	0.266	1.154	1.154		-1.645	-3.292	-3.292	-40.696	1	2	0	0	0	10	1	1	592.690	4.955	793.475	468.205	61.885	263.385	0.000	1651.081	1.000	8.000	0.0148684	0.0100822	0.8514200
		MOL006486	922	2023-05-31 12:44:57	2023-05-31 12:44:57					TRUE	0	MOL006486	1.6413	1.7383	-1	0	45660	A(2) A(6) D(7) D(-) N(-) R(14) R(-)	0.839	0.698	0.316	1.172	1.172		-1.564	-3.303	-3.303	-49.159	0	0	0	0	0	5	0	-1	344.320	1.637	557.591	332.215	136.896	88.480	0.000	994.694	2.000	7.750	0.0026943	0.0196563	0.8642553
		MOL008821	923	2023-05-31 12:44:57	2023-05-31 12:44:57					TRUE	0	MOL008821	1.9725	2.0692	1	0	50962	A(6) A(9) D(-) D(-) N(-) R(24) R(23)	0.458	0.600	0.349	1.234	1.234		-1.536	-3.605	-3.605	-87.275	8	2	0	0	0	12	0	1	712.838	3.446	1029.596	882.807	35.181	111.608	0.000	2082.828	1.000	10.500	0.0057022	0.0101982	0.7660673
		MOL006973	924	2023-05-31 12:44:57	2023-05-31 12:44:57					TRUE	0	MOL006973	1.4612	1.5373	1	0	40717	A(6) A(1) D(-) D(-) N(-) R(15) R(14)	0.783	0.693	0.305	1.179	1.179	1.000	-1.487	-3.024	-3.024	-40.201	2	2	0	0	0	10	1	2	606.717	3.837	835.813	574.446	6.871	254.496	0.000	1738.508	0.000	8.000	0.0084665	0.0000000	0.8365795
		MOL008784	925	2023-05-31 12:44:57	2023-05-31 12:44:57					TRUE	0	MOL008784	1.5698	1.6545	1	0	45943	A(3) A(2) D(-) D(-) N(-) R(16) R(19)	0.621	0.617	0.263	1.118	1.118		-1.456	-3.111	-3.111	-33.070	1	2	0	0	0	12	0	2	622.760	1.992	782.701	595.686	11.265	175.750	0.000	1715.220	0.000	8.000	0.0023131	0.0000000	0.8853516
		MOL013012	926	2023-05-31 12:44:57	2023-05-31 12:44:57					TRUE	0	MOL013012	1.6511	1.7250	1	0	56307	A(5) A(4) D(-) D(-) N(-) R(16) R(15)	0.875	0.671	0.333	1.149	1.149		-1.442	-3.167	-3.167	-37.462	1	2	0	0	0	12	0	1	608.733	4.806	790.970	511.890	56.704	222.376	0.000	1674.272	1.000	8.000	0.0137961	0.0101142	0.8620960
		MOL009275	927	2023-05-31 12:44:57	2023-05-31 12:44:57					TRUE	0	MOL009275	0.3951	1.0963	-2	0	16053	A(11) A(19) D(32) D(-) N(-) R(45) R(44)	0.674	0.570	0.253	1.108	1.108		-1.340	-2.436	-2.436	-53.681	13	0	0	0	0	18	5	-2	936.657	7.349	965.143	40.488	757.883	166.772	0.000	2076.990	16.000	23.950	0.0260019	0.0992599	0.8156986
		MOL008485	928	2023-05-31 12:44:57	2023-05-31 12:44:57					TRUE	0	MOL008485	1.5868	1.6834	-1	0	15927	A(2) A(-) D(6) D(-) N(-) R(16) R(17)	0.610	0.776	0.250	1.267	1.267		-1.292	-2.976	-2.976	-71.029	1	0	0	1	0	9	1	-2	556.657	5.924	843.611	436.707	134.860	272.044	0.000	1662.041	2.000	8.400	0.0211182	0.0140816	0.8043601
		MOL008804	929	2023-05-31 12:44:57	2023-05-31 12:44:57					TRUE	0	MOL008804	1.8766	2.0044	1	0	25970	A(5) A(7) D(9) D(-) N(-) R(21) R(23)	1.024	0.724	0.326	1.153	1.153		-1.275	-3.280	-3.280	-67.527	2	2	0	0	0	11	0	1	682.812	8.736	967.536	769.996	47.888	149.652	0.000	1947.186	1.000	9.750	0.0391975	0.0100771	0.7794165
		MOL008820	930	2023-05-31 12:44:57	2023-05-31 12:44:57					TRUE	0	MOL008820	0.6480	1.3372	1	0	45955	A(6) A(1) D(-) D(-) N(-) R(17) R(16)	0.860	0.669	0.323	1.143	1.143	1.000	-1.245	-2.582	-2.582	-38.932	1	2	0	0	0	13	0	1	638.759	2.195	859.335	604.953	34.653	219.730	0.000	1836.670	1.000	8.750	0.0026223	0.0101823	0.8440272
		MOL007137	931	2023-05-31 12:44:57	2023-05-31 12:44:57					TRUE	0	MOL007137	0.0153	0.0084	-1	0	40737	A(5) A(3) D(11) D(10) N(14) R(15) R(-)	0.750	0.621	0.233	1.163	1.163	1.000	-1.244	-1.253	-1.253	-99.820	3	0	0	1	0	12	1	-2	492.438	10.986	788.201	36.519	407.084	344.599	0.000	1403.253	6.000	8.250	0.0860128	0.0256385	0.7690452
		MOL002612	932	2023-05-31 12:44:57	2023-05-31 12:44:57					TRUE	0	MOL002612	0.8504	0.9297	-2	0	25259	A(7) A(10) D(13) D(-) N(-) R(-) R(23)	0.878	0.664	0.313	1.120	1.120	1.000	-1.197	-2.127	-2.127	-24.547	5	0	0	0	0	18	2	-2	668.736	7.362	936.862	676.926	244.996	14.941	0.000	1941.355	2.000	14.750	0.0279215	0.0222654	0.8033274
		MOL008807	933	2023-05-31 12:44:57	2023-05-31 12:44:57					TRUE	0	MOL008807	1.9697	2.0985	1	0	40918	A(5) A(3) D(6) D(-) N(-) R(16) R(15)	0.918	0.740	0.318	1.219	1.219		-1.154	-3.252	-3.252	-41.398	1	2	0	0	0	12	0	1	594.706	5.975	827.854	483.294	83.155	261.405	0.000	1680.003	2.000	8.000	0.0212534	0.0136663	0.8255655
		MOL005357	934	2023-05-31 12:44:57	2023-05-31 12:44:57					TRUE	0	MOL005357	0.0000	0.0000	0	0	40550	A(9) A(4) D(-) D(10) N(-) R(19) R(-)	0.809	0.708	0.311	1.189	1.189	1.000	-1.028	-1.028	-1.028	-11.215	1	0	0	0	0	7	2	-1	514.571	1.377	742.088	652.047	41.498	48.543	0.000	1476.508	1.000	8.200	0.0012845	0.0110499	0.8450200
		MOL010157	935	2023-05-31 12:44:57	2023-05-31 12:44:57					TRUE	0	MOL010157	2.0854	2.2633	-1	0	56012	A(7) A(10) D(11) D(12) N(-) R(17) R(-)	0.767	0.610	0.317	1.167	1.167		-0.998	-3.262	-3.262	-52.414	0	0	0	0	0	7	0	-2	422.345	7.490	644.908	324.705	210.253	109.950	0.000	1164.727	1.000	9.000	0.0481639	0.0139555	0.8301378
		MOL008813	936	2023-05-31 12:44:57	2023-05-31 12:44:57					TRUE	0	MOL008813	1.9068	2.0183	1	0	10943	A(6) A(8) D(-) D(-) N(-) R(24) R(22)	0.780	0.612	0.323	1.117	1.117		-0.995	-3.013	-3.013	-69.373	2	2	0	0	0	11	0	2	696.839	4.601	896.329	729.741	0.933	165.656	0.000	1934.812	0.000	9.750	0.0109418	0.0000000	0.8377674
		MOL002612	937	2023-05-31 12:44:57	2023-05-31 12:44:57					TRUE	0	MOL002612	7.7766	1.5432	-2	0	25277	A(6) A(1) D(12) D(-) N(-) R(-) R(23)	0.710	0.652	0.260	1.119	1.119		-0.935	-2.479	-2.479	-32.601	6	0	0	0	0	18	2	-2	668.736	12.131	1009.734	730.943	266.381	12.409	0.000	1969.820	2.000	14.750	0.0747088	0.0206586	0.7526202
		MOL002342	938	2023-05-31 12:44:57	2023-05-31 12:44:57					TRUE	0	MOL002342	1.9318	1.8768	1	0	10237	A(6) A(4) D(7) D(-) N(-) R(17) R(16)	0.815	0.604	0.299	1.118	1.118		-0.872	-2.749	-2.749	-36.160	1	2	0	0	0	12	0	1	608.733	6.476	859.014	580.462	38.915	239.637	0.000	1741.521	1.000	8.000	0.0240784	0.0093130	0.8149244
		MOL008783	939	2023-05-31 12:44:57	2023-05-31 12:44:57					TRUE	0	MOL008783	1.4951	1.5725	1	0	40910	A(4) A(1) D(-) D(-) N(-) R(17) R(16)	0.679	0.702	0.313	1.232	1.232		-0.857	-2.429	-2.429	-33.140	2	2	0	0	0	12	0	2	622.760	1.522	783.876	542.665	2.988	238.223	0.000	1681.576	0.000	8.000	0.0013780	0.0000000	0.8724259
		MOL007363	940	2023-05-31 12:44:57	2023-05-31 12:44:57					TRUE	0	MOL007363	0.0000	0.0000	0	0	10800	A(8) A(3) D(9) D(10) N(-) R(-) R(-)	0.643	0.642	0.263	1.135	1.135	1.000	-0.720	-0.720	-0.720	-28.217	0	0	0	0	0	5	3	-2	382.410	5.957	565.785	377.001	160.503	28.280	0.000	1086.244	1.000	10.100	0.0326638	0.0178513	0.9032309
		MOL007861	941	2023-05-31 12:44:57	2023-05-31 12:44:57					TRUE	0	MOL007861	1.2379	1.5205	-1	0	5812	A(5) A(7) D(8) D(-) N(-) R(-) R(15)	0.834	0.676	0.297	1.133	1.133		-0.664	-2.185	-2.185	-63.708	2	0	0	0	0	11	2	-2	534.605	12.824	826.352	468.393	182.838	175.121	0.000	1613.041	1.000	11.250	0.1019493	0.0136140	0.8049399
		MOL009184	942	2023-05-31 12:44:57	2023-05-31 12:44:57					TRUE	0	MOL009184	2.9379	1.9973	-2	0	41000	A(5) A(3) D(11) D(-) N(-) R(18) R(19)	0.753	0.647	0.332	1.226	1.226		-0.493	-2.490	-2.490	-39.395	2	0	0	0	0	6	0	-2	542.498	6.736	752.178	71.374	326.468	354.335	0.000	1447.467	6.000	9.450	0.0313470	0.0307742	0.8227168
		MOL007862	943	2023-05-31 12:44:57	2023-05-31 12:44:57					TRUE	0	MOL007862	1.5322	1.8101	-1	0	10851	A(5) A(2) D(8) D(-) N(-) R(-) R(15)	0.757	0.679	0.239	1.108	1.108		-0.489	-2.299	-2.299	-52.846	0	0	0	0	0	8	2	-2	498.572	4.343	793.819	571.041	147.214	75.564	0.000	1539.079	1.000	11.250	0.0122564	0.0141720	0.8121146
		MOL002330	944	2023-05-31 12:44:57	2023-05-31 12:44:57					TRUE	0	MOL002330	1.4690	1.5458	1	0	15218	A(5) A(4) D(-) D(-) N(-) R(20) R(17)	0.749	0.609	0.338	1.140	1.140	1.000	-0.460	-2.006	-2.006	-36.918	1	2	0	0	0	12	0	2	622.760	6.414	823.992	615.089	7.374	201.529	0.000	1744.439	0.000	8.000	0.0235830	0.0000000	0.8505099
		MOL008796	945	2023-05-31 12:44:57	2023-05-31 12:44:57					TRUE	0	MOL008796	2.1169	2.0719	0	0	45949	A(5) A(4) D(-) D(-) N(-) R(18) R(19)	0.736	0.588	0.328	1.114	1.114		-0.420	-2.492	-2.492	-18.643	1	2	0	0	0	13	0	1	624.732	5.165	782.624	543.390	72.366	166.869	0.000	1692.383	2.000	8.750	0.0157628	0.0158114	0.8775619
		MOL009236	946	2023-05-31 12:44:57	2023-05-31 12:44:57					TRUE	0	MOL009236	0.0000	0.0000	0	0	965	A(9) A(3) D(-) D(-) N(-) R(16) R(17)	0.776	0.670	0.309	1.162	1.162	1.000	-0.324	-0.324	-0.324	1.450	0	0	0	0	0	5	3	-1	520.535	2.668	735.347	465.050	44.488	225.810	0.000	1428.208	1.000	8.200	0.0049856	0.0111512	0.8340654
		MOL007863	947	2023-05-31 12:44:57	2023-05-31 12:44:57					TRUE	0	MOL007863	1.3526	1.8389	-1	0	15868	A(4) A(1) D(8) D(-) N(-) R(-) R(14)	0.775	0.672	0.288	1.143	1.143		-0.279	-2.118	-2.118	-35.797	1	0	0	0	0	9	2	-2	446.496	3.426	693.238	491.705	181.143	20.391	0.000	1348.775	1.000	10.250	0.0087047	0.0147857	0.8516125
		MOL009112	948	2023-05-31 12:44:57	2023-05-31 12:44:57					TRUE	0	MOL009112	1.9442	2.4162	-2	0	45988	A(3) A(-) D(22) D(18) N(-) R(29) R(30)	0.703	0.654	0.216	1.142	1.142		0.183	-2.233	-2.233	-85.988	8	0	0	0	0	14	4	-2	634.460	8.625	798.059	99.592	534.715	163.752	0.000	1526.777	11.000	17.850	0.0487253	0.0741822	0.8034906
		MOL007861	949	2023-05-31 12:44:57	2023-05-31 12:44:57					TRUE	0	MOL007861	1.2379	1.5205	-1	0	5810	A(5) A(7) D(8) D(-) N(-) R(-) R(15)	0.822	0.688	0.308	1.161	1.161		0.262	-1.259	-1.259	-61.674	1	0	0	0	0	11	2	-2	534.605	5.767	877.755	506.390	150.938	220.426	0.000	1675.746	1.000	11.250	0.0198475	0.0128168	0.7773157
		MOL007868	950	2023-05-31 12:44:57	2023-05-31 12:44:57					TRUE	0	MOL007868	0.5820	0.6023	-1	0	40813	A(5) A(6) D(-) D(-) N(-) R(15) R(16)	0.759	0.640	0.345	1.174	1.174	1.000	0.551	-0.051	-0.051	-34.341	1	0	0	0	0	11	2	-2	534.605	7.444	888.945	508.030	176.718	204.197	0.000	1685.495	1.000	11.250	0.0328760	0.0126555	0.7705047
		MOL004498	951	2023-05-31 12:44:57	2023-05-31 12:44:57					TRUE	0	MOL004498	0.0002	0.0000	0	0	5459	A(7) A(6) D(-) D(10) N(-) R(-) R(16)	1.027	0.662	0.371	1.112	1.112	1.000	0.574	0.574	0.574	-52.754	0	0	0	0	0	6	2	-2	469.577	5.023	666.625	327.410	186.936	152.279	0.000	1331.642	3.000	8.700	0.0189442	0.0226047	0.8780951
		MOL009124	952	2023-05-31 12:44:57	2023-05-31 12:44:57					TRUE	0	MOL009124	1.0264	1.3689	-3	0	40976	A(1) A(17) D(28) D(-) N(-) R(36) R(37)	0.803	0.663	0.272	1.157	1.157		0.591	-0.778	-0.778	-61.895	11	0	0	0	0	20	4	-2	786.566	4.378	968.579	47.052	696.057	225.470	0.000	1898.651	14.000	20.900	0.0100943	0.0807375	0.7655847
		MOL002726	953	2023-05-31 12:44:57	2023-05-31 12:44:57					TRUE	0	MOL002726	3.7307	1.0772	-4	0	35297	A(6) A(11) D(-) D(17) N(25) R(-) R(30)	0.742	0.569	0.345	1.166	1.166		1.238	0.161	0.161	-29.364	14	0	0	0	0	28	2	-2	766.708	18.157	1047.372	305.384	435.441	306.548	0.000	2054.275	11.000	20.500	0.1604822	0.0649156	0.7461677
		MOL009201	954	2023-05-31 12:44:57	2023-05-31 12:44:57					TRUE	0	MOL009201	0.0000	0.0000	0	0	5944	A(8) A(5) D(-) D(-) N(-) R(17) R(18)	0.643	0.627	0.326	1.183	1.183	1.000	1.600	1.600	1.600	12.577	0	0	0	0	0	7	2	0	500.588	2.381	746.285	679.035	20.378	46.873	0.000	1495.255	0.000	6.500	0.0037910	0.0000000	0.8473644
		MOL010455	955	2023-05-31 12:44:57	2023-05-31 12:44:57					TRUE	0	MOL010455	0.7505	1.1150	-1	0	16170	A(3) A(5) D(12) D(10) N(-) R(-) R(-)	0.643	0.700	0.186	1.117	1.117	0.500	2.665	1.550	1.550	-3581.995	2	3	0	0	0	16	3	-1	570.472	4.409	734.137	288.709	168.412	177.060	99.956	1490.843	6.000	13.200	0.0130383	0.0440425	0.8596912
		MOL012751	956	2023-05-31 12:44:57	2023-05-31 12:44:57					TRUE	0	MOL012751	2.3636	2.4898	-2	0	26363	A(5) A(9) D(16) D(-) N(-) R(27) R(26)	0.805	0.633	0.288	1.141	1.141	1.000	3.108	0.618	0.618	-61.054	6	0	0	0	0	12	1	-2	708.717	6.222	914.122	256.995	305.545	351.582	0.000	1870.075	6.000	9.500	0.0207026	0.0254563	0.8030331
		MOL000621	957	2023-05-31 12:44:57	2023-05-31 12:44:57					TRUE	0	MOL000621	0.2399	0.2308	1	0	53	A(2) A(-) D(-) D(4) N(-) R(9) R(10)	1.018	0.766	0.330	1.179	1.179		3.252	3.021	3.021	10000.000	0	1	0	0	0	4	1	1	354.448	4.646	632.159	322.750	115.614	193.795	0.000	1137.425	1.000	4.700	0.0189737	0.0074348	0.8335921
		MOL010714	958	2023-05-31 12:44:57	2023-05-31 12:44:57					TRUE	0	MOL010714	1.9209	2.2988	-2	0	51164	A(5) A(17) D(30) D(-) N(39) R(43) R(-)	0.875	0.694	0.281	1.159	1.159		5.540	3.241	3.241	-62.678	17	0	0	0	0	21	6	-2	938.672	27.834	1057.997	62.642	777.619	217.736	0.000	2203.018	15.000	22.950	0.3516786	0.0840125	0.7739136
		MOL008955	959	2023-05-31 12:44:57	2023-05-31 12:44:57					TRUE	0	MOL008955	0.0000	0.0000	0	0	55898	A(7) A(8) D(-) D(-) N(-) R(20) R(19)	0.805	0.643	0.318	1.133	1.133	1.000	5.815	5.815	5.815	10000.000	1	0	0	0	0	8	1	0	500.588	5.241	745.504	653.897	39.686	51.920	0.000	1482.221	1.000	7.000	0.0185306	0.0093896	0.8433160
		MOL010714	960	2023-05-31 12:44:57	2023-05-31 12:44:57					TRUE	0	MOL010714	0.3446	0.5852	-1	0	51156	A(5) A(17) D(31) D(-) N(41) R(44) R(-)	0.868	0.675	0.266	1.128	1.128		7.302	6.717	6.717	-4038.028	15	0	0	0	0	21	6	-2	938.672	12.167	1091.647	77.980	782.712	230.955	0.000	2230.634	15.000	22.950	0.0663610	0.0814228	0.7563130
[truncated: 30 more columns]
